# Supplementary material for: 2-[2-(4-Bromo­phen­yl)hydrazinyl­idene]-1,3-diphenyl­propane-1,3-dione
Source: Acta Crystallogr Sect E Struct Rep Online. 2011 May 14;67(Pt 6):o1426. doi: 10.1107/S1600536811017557 (PMC3120580; doi:10.1107/S1600536811017557)
Supplement: Supplementary file 2 [file e-67-o1426-Isup2.hkl]

# 
# h,k,l, Fc-squared, Fo-squared, sigma(Fo-squared) and status flag 
# 
data_I
_shelx_title ' 4 in P2(1)/n' 
_shelx_refln_list_code          4 
_shelx_F_calc_maximum      188.49 
_exptl_crystal_F_000      1995.00 
_reflns_d_resolution_high  0.8000 
 
loop_ 
 _symmetry_equiv_pos_as_xyz 
 'x, y, z' 
 '-x+1/2, y+1/2, -z+1/2' 
 '-x, -y, -z' 
 'x-1/2, -y-1/2, z-1/2' 
 
_cell_length_a    12.0273 
_cell_length_b    10.2977 
_cell_length_c    14.2626 
_cell_angle_alpha  90.000 
_cell_angle_beta   96.452 
_cell_angle_gamma  90.000 
 
_shelx_F_squared_multiplier     1.000 
 
loop_ 
 _refln_index_h 
 _refln_index_k 
 _refln_index_l 
 _refln_F_squared_calc 
 _refln_F_squared_meas 
 _refln_F_squared_sigma 
 _refln_observed_status 
   2   0   0     1943.01     2206.95     28.01 o 
   4   0   0     6285.18     6741.03     83.30 o 
   6   0   0     1080.51      941.37     15.85 o 
   8   0   0     2677.59     2626.01     39.20 o 
  10   0   0      945.44      941.81     24.20 o 
  12   0   0       19.81       20.21     13.94 o 
  14   0   0        5.67       17.90     15.42 o 
   1   1   0       18.15       11.12      2.50 o 
   2   1   0    11109.65    12685.58    117.67 o 
   3   1   0     4511.39     5013.02     48.11 o 
   4   1   0     1254.32     1238.21     15.78 o 
   5   1   0     8652.77     9400.08     81.61 o 
   6   1   0     1142.50     1379.43     18.92 o 
   7   1   0     1366.95     1273.11     14.58 o 
   8   1   0      597.63      609.42     12.38 o 
   9   1   0      538.40      504.08     10.07 o 
  10   1   0       63.83       54.99     11.41 o 
  11   1   0     1693.49     1752.44     32.42 o 
  12   1   0       62.21       72.75      8.58 o 
  13   1   0      410.22      391.29     15.83 o 
  14   1   0      189.48      210.58     18.00 o 
   0   2   0     2192.80     2481.36     31.02 o 
   1   2   0      391.06      408.34      5.16 o 
   2   2   0    15655.66    16925.54    203.38 o 
   3   2   0     1096.31     1073.52     18.36 o 
   4   2   0       97.43       67.19      2.62 o 
   5   2   0     2424.26     2480.87     23.63 o 
   6   2   0     5791.94     6020.47     53.95 o 
   7   2   0     3814.51     3917.13     40.93 o 
   8   2   0      887.58      821.29     13.89 o 
   9   2   0      644.76      602.43     13.04 o 
  10   2   0      317.59      288.86     10.09 o 
  11   2   0      101.09       75.69      8.54 o 
  12   2   0      138.66      128.22     10.34 o 
  13   2   0        6.36       15.86      8.00 o 
  14   2   0       55.89       66.77      9.98 o 
   1   3   0      683.76      731.56      7.76 o 
   2   3   0     1331.83     1383.78     15.01 o 
   3   3   0       98.51      115.41      4.77 o 
   4   3   0     1611.65     1593.22     17.58 o 
   5   3   0      316.77      254.75     11.46 o 
   6   3   0      827.29      863.41     11.86 o 
   7   3   0     1468.22     1423.07     23.77 o 
   8   3   0     1576.24     1513.64     38.85 o 
   9   3   0     4077.45     4100.40     55.83 o 
  10   3   0     2501.51     2540.81     46.29 o 
  11   3   0      226.68      223.84      9.74 o 
  12   3   0     1658.09     1676.32     33.20 o 
  13   3   0      114.80      133.31     17.58 o 
  14   3   0       60.92       63.07     12.06 o 
   0   4   0     1129.75     1262.49     18.08 o 
   1   4   0     6559.25     6858.57     59.68 o 
   2   4   0      882.34      913.99      9.88 o 
   3   4   0     4877.41     4883.14     48.04 o 
   4   4   0     7518.33     8498.50     91.86 o 
   5   4   0     8201.29     8558.43     93.19 o 
   6   4   0      211.73      201.26      6.82 o 
   7   4   0     2565.18     2413.71     31.74 o 
   8   4   0        2.14       -2.35      4.26 o 
   9   4   0       24.81       14.40      5.15 o 
  10   4   0       60.48       41.40      6.37 o 
  11   4   0     1413.35     1404.95     25.61 o 
  12   4   0       18.35       15.44      6.51 o 
  13   4   0       86.80      106.90     12.46 o 
  14   4   0       14.38       24.84      9.59 o 
   1   5   0      183.09      213.98      4.29 o 
   2   5   0     1551.67     1576.77     15.98 o 
   3   5   0      751.85      836.79     13.78 o 
   4   5   0     1667.77     1700.45     22.77 o 
   5   5   0      199.08      186.47     10.44 o 
   6   5   0     1439.81     1351.08     20.49 o 
   7   5   0        2.26        5.98      4.18 o 
   8   5   0       30.07       28.66      5.17 o 
   9   5   0        0.46       -2.94      4.97 o 
  10   5   0     2290.27     2278.53     33.66 o 
  11   5   0      147.96      137.88      9.58 o 
  12   5   0      287.74      318.05     14.17 o 
  13   5   0       17.78        8.33      8.92 o 
   0   6   0      918.57      845.68     14.68 o 
   1   6   0     6572.78     6799.41     60.39 o 
   2   6   0      339.06      333.70      5.72 o 
   3   6   0     3608.64     3450.19     36.17 o 
   4   6   0      472.07      474.66     10.24 o 
   5   6   0     6024.09     5957.57     67.97 o 
   6   6   0       52.32       48.70      7.65 o 
   7   6   0      376.41      341.88     10.55 o 
   8   6   0      322.65      315.07     10.70 o 
   9   6   0       10.23       14.15      5.74 o 
  10   6   0       55.45       45.01      7.01 o 
  11   6   0      170.27      178.48     15.01 o 
  12   6   0        2.08        4.06      6.91 o 
  13   6   0       59.45       75.46      9.59 o 
   1   7   0        1.36        1.84      2.67 o 
   2   7   0      557.30      548.76      9.57 o 
   3   7   0       17.15       11.32      3.90 o 
   4   7   0      890.30      882.24     15.48 o 
   5   7   0      642.73      636.07     13.30 o 
   6   7   0      932.96      823.08     16.06 o 
   7   7   0       10.23        4.13      4.95 o 
   8   7   0     1259.61     1279.65     22.35 o 
   9   7   0      783.15      772.88     17.57 o 
  10   7   0      343.27      339.78     12.68 o 
  11   7   0       12.85        4.17      7.07 o 
  12   7   0      578.84      627.69     23.94 o 
   0   8   0      220.75      187.00     15.68 o 
   1   8   0     1655.86     1626.72     20.39 o 
   2   8   0     3199.53     3205.60     39.79 o 
   3   8   0     1402.58     1398.35     21.37 o 
   4   8   0     1635.34     1646.35     24.58 o 
   5   8   0      326.06      291.41      9.86 o 
   6   8   0     1985.56     1895.05     28.36 o 
   7   8   0      219.98      212.38     15.80 o 
   8   8   0      896.94      870.77     18.67 o 
   9   8   0      189.21      190.66     10.40 o 
  10   8   0      132.02      125.47      9.90 o 
  11   8   0        6.58        3.42      7.41 o 
   1   9   0      576.83      586.24     24.81 o 
   2   9   0      214.73      191.30     14.89 o 
   3   9   0        7.39        5.06      4.79 o 
   4   9   0      648.91      608.42     15.51 o 
   5   9   0      240.59      218.20      9.81 o 
   6   9   0      192.79      165.21      8.58 o 
   7   9   0      851.31      797.23     17.57 o 
   8   9   0      259.81      249.76     11.10 o 
   9   9   0      324.52      338.22     13.02 o 
  10   9   0       73.53       73.71      9.37 o 
   0  10   0     6167.48     6317.13    104.71 o 
   1  10   0        0.78        2.25      5.94 o 
   2  10   0      149.95      161.33      9.92 o 
   3  10   0      152.39      139.80     11.65 o 
   4  10   0     1196.34     1245.17     41.08 o 
   5  10   0       11.25        0.77      5.74 o 
   6  10   0      435.75      453.02     13.50 o 
   7  10   0        1.24       -4.10      6.24 o 
   8  10   0      315.57      323.66     16.87 o 
   9  10   0      159.45      176.69     11.38 o 
   1  11   0       45.23       40.70      7.65 o 
   2  11   0        6.95       -3.21      6.75 o 
   3  11   0       49.03       43.88      8.20 o 
   4  11   0      451.86      427.12     29.84 o 
   5  11   0      350.82      357.43     15.01 o 
   6  11   0        0.64        3.76      6.59 o 
   7  11   0      419.73      436.27     20.68 o 
   0  12   0      230.04      237.22     22.65 o 
   1  12   0      646.27      657.93     24.73 o 
   2  12   0     1307.63     1280.33     34.90 o 
   3  12   0      213.14      209.65     13.02 o 
   4  12   0      148.77      137.58     14.80 o 
   5  12   0       19.88       24.58      9.20 o 
 -15   0   1      367.23      387.51     31.84 o 
 -13   0   1     1567.15     1716.28     60.65 o 
 -11   0   1     1222.98     1320.07     56.67 o 
  -9   0   1     1667.21     1636.47     26.71 o 
  -7   0   1     8457.70     9070.04    113.42 o 
  -5   0   1     6268.46     6241.44     78.32 o 
  -3   0   1    16949.93    19054.19    228.16 o 
  -1   0   1     3234.59     3314.38     71.55 o 
   1   0   1     2517.71     2515.32     54.66 o 
   3   0   1      201.28      139.51      7.28 o 
   5   0   1     8131.33     9072.44    111.79 o 
   7   0   1     2066.73     2395.62     34.15 o 
   9   0   1      798.60      776.74     20.81 o 
  11   0   1      386.16      403.93     30.07 o 
  13   0   1      161.96      175.78     23.09 o 
 -14   1   1       34.91       50.56     10.25 o 
 -13   1   1       50.45       56.04      8.81 o 
 -12   1   1       76.99       88.58      8.99 o 
 -11   1   1      249.84      230.43     11.41 o 
 -10   1   1        1.52        3.45      4.25 o 
  -9   1   1        1.89       -0.28      3.40 o 
  -8   1   1        6.70        5.99      2.67 o 
  -7   1   1      217.42      229.88      5.39 o 
  -6   1   1      370.79      341.23      6.02 o 
  -5   1   1     3359.38     3894.19     35.70 o 
  -4   1   1     3850.89     4058.08     36.48 o 
  -3   1   1     1296.88     1380.90     14.84 o 
  -2   1   1     6424.33     7234.97     62.02 o 
  -1   1   1     3031.58     3513.81     33.24 o 
   0   1   1     1733.20     1890.20     53.45 o 
   1   1   1      359.79      410.99      5.52 o 
   2   1   1    22372.59    24348.79    224.42 o 
   3   1   1       10.94       11.12      1.26 o 
   4   1   1    17175.82    18838.39    159.94 o 
   5   1   1       46.67       59.83      4.15 o 
   6   1   1     4489.70     4383.04     37.63 o 
   7   1   1      230.97      186.83      5.64 o 
   8   1   1     3013.82     3038.79     33.72 o 
   9   1   1      617.10      644.68     15.70 o 
  10   1   1     1830.22     1910.03     27.96 o 
  11   1   1      345.84      311.91     13.19 o 
  12   1   1      921.37      925.37     22.61 o 
  13   1   1       60.47       46.48      8.73 o 
  14   1   1      146.67      160.85     17.08 o 
 -14   2   1      439.84      530.52     23.75 o 
 -13   2   1     1274.16     1238.19     35.38 o 
 -12   2   1      720.92      648.56     30.88 o 
 -11   2   1      374.42      384.21     15.08 o 
 -10   2   1     1175.14     1114.11     19.77 o 
  -9   2   1      877.14      901.44     14.19 o 
  -8   2   1     1139.00     1068.16     20.21 o 
  -7   2   1     4012.46     3943.32     41.18 o 
  -6   2   1     3901.72     3909.21     41.73 o 
  -5   2   1     2944.02     2994.14     28.02 o 
  -4   2   1     3363.76     3450.43     31.31 o 
  -3   2   1     8516.37     9110.25     78.30 o 
  -2   2   1     2405.04     2623.25     23.56 o 
  -1   2   1    12571.38    14126.45    119.51 o 
   0   2   1      284.28      293.22      3.85 o 
   1   2   1     1709.31     1844.57     18.54 o 
   2   2   1     2182.76     2422.85     27.30 o 
   3   2   1     4861.40     5304.73     50.94 o 
   4   2   1      239.88      222.26      6.03 o 
   5   2   1      184.95      203.42      5.50 o 
   6   2   1      537.76      588.18     11.09 o 
   7   2   1       32.70       37.68      3.29 o 
   8   2   1      480.75      445.24      8.96 o 
   9   2   1     1067.15     1079.40     19.49 o 
  10   2   1     1031.62      968.09     18.23 o 
  11   2   1      635.78      561.65     17.20 o 
  12   2   1       45.76       64.47      9.04 o 
  13   2   1      349.24      343.19     15.50 o 
  14   2   1        9.75       11.59      8.10 o 
 -14   3   1       16.83       21.06      8.66 o 
 -13   3   1      423.10      403.67     16.61 o 
 -12   3   1      430.36      371.25     15.37 o 
 -11   3   1      451.96      398.04     12.67 o 
 -10   3   1      324.30      329.90     18.90 o 
  -9   3   1     3501.86     3535.40     50.53 o 
  -8   3   1      330.37      314.79     10.84 o 
  -7   3   1      365.49      351.96      7.51 o 
  -6   3   1      154.77      116.67      4.36 o 
  -5   3   1       23.65       17.49      2.29 o 
  -4   3   1     2034.26     2010.41     19.41 o 
  -3   3   1     7712.05     8452.16     73.04 o 
  -2   3   1     1146.51     1217.35     10.98 o 
  -1   3   1     7179.17     7951.43     74.63 o 
   0   3   1     2558.43     2754.04     24.79 o 
   1   3   1     9805.37    10531.98     89.91 o 
   2   3   1     1986.07     1944.40     20.28 o 
   3   3   1     2573.32     2501.74     32.73 o 
   4   3   1     4076.56     4279.80     48.20 o 
   5   3   1     5150.88     5129.01     50.78 o 
   6   3   1     1612.00     1516.44     18.03 o 
   7   3   1     2904.71     2855.84     36.03 o 
   8   3   1      645.04      620.16     19.47 o 
   9   3   1     1863.81     1832.86     30.59 o 
  10   3   1       73.06       59.67      6.58 o 
  11   3   1      262.69      272.77     11.98 o 
  12   3   1      197.22      243.73     19.17 o 
  13   3   1      356.41      378.34     16.45 o 
  14   3   1      155.26      174.42     13.33 o 
 -14   4   1      104.78       90.20     13.07 o 
 -13   4   1        6.53       -3.55      8.03 o 
 -12   4   1      707.34      783.48     36.59 o 
 -11   4   1     1063.67     1040.64     20.54 o 
 -10   4   1      838.10      814.38     17.23 o 
  -9   4   1     1114.82     1073.20     20.46 o 
  -8   4   1     4916.23     4848.42     57.83 o 
  -7   4   1      234.70      238.24      8.18 o 
  -6   4   1     2710.37     2585.12     32.73 o 
  -5   4   1     1866.19     1974.66     28.78 o 
  -4   4   1      374.92      269.29      7.11 o 
  -3   4   1      148.91      223.77      4.01 o 
  -2   4   1     5093.95     5256.41     46.40 o 
  -1   4   1      316.98      298.28      4.61 o 
   0   4   1     6281.85     6710.30     58.45 o 
   1   4   1      230.30      241.38      4.04 o 
   2   4   1     2150.65     2159.87     22.82 o 
   3   4   1      752.11      903.40     11.92 o 
   4   4   1      210.14      227.35      8.03 o 
   5   4   1      127.95       95.17      5.01 o 
   6   4   1       69.50       66.44      4.88 o 
   7   4   1       97.00       87.43      5.81 o 
   8   4   1       42.00       35.83      5.16 o 
   9   4   1      665.33      640.11     14.45 o 
  10   4   1        6.21        3.30      5.25 o 
  11   4   1      272.11      260.91     15.35 o 
  12   4   1      305.94      306.76     12.33 o 
  13   4   1       76.49       67.98     10.65 o 
  14   4   1      262.61      249.93     15.12 o 
 -13   5   1      124.95      120.86     10.41 o 
 -12   5   1       10.84        5.95      6.80 o 
 -11   5   1       15.99       14.52      6.43 o 
 -10   5   1       12.00        3.15      5.63 o 
  -9   5   1      515.03      487.52     13.80 o 
  -8   5   1       66.65       56.39      6.99 o 
  -7   5   1      142.65      137.74      9.61 o 
  -6   5   1      496.21      533.76     13.77 o 
  -5   5   1      226.72      161.59      7.39 o 
  -4   5   1       43.45       38.23      2.85 o 
  -3   5   1     5636.08     6012.33     53.42 o 
  -2   5   1      322.54      327.09      5.39 o 
  -1   5   1     6492.71     6849.17     60.18 o 
   0   5   1      118.19      132.82      3.63 o 
   1   5   1     7690.42     8051.78     70.22 o 
   2   5   1     1523.45     1669.72     16.82 o 
   3   5   1     9392.02     9712.15     93.14 o 
   4   5   1      287.51      280.82      7.64 o 
   5   5   1     3471.58     3374.13     40.86 o 
   6   5   1       43.25       32.42      4.44 o 
   7   5   1     6172.94     6252.01     72.05 o 
   8   5   1        9.01        3.94      4.79 o 
   9   5   1     1703.06     1691.66     26.48 o 
  10   5   1       39.04       34.27      6.47 o 
  11   5   1      854.74      915.79     26.12 o 
  12   5   1      120.72      109.69     12.09 o 
  13   5   1      117.30      116.78     12.09 o 
 -13   6   1        9.59       12.14      8.30 o 
 -12   6   1      262.02      276.02     12.50 o 
 -11   6   1       52.87       32.07      7.00 o 
 -10   6   1      651.24      670.37     21.64 o 
  -9   6   1        3.79        6.28      5.44 o 
  -8   6   1     4597.93     4631.21     56.98 o 
  -7   6   1      875.18      845.44     16.22 o 
  -6   6   1     4066.08     4158.57     50.32 o 
  -5   6   1      812.65      792.71     19.85 o 
  -4   6   1     1749.29     1658.91     23.03 o 
  -3   6   1      516.33      612.92      9.72 o 
  -2   6   1     4496.53     4660.42     42.56 o 
  -1   6   1      590.97      562.21      9.27 o 
   0   6   1     1525.76     1468.86     15.67 o 
   1   6   1      186.42      200.75      4.54 o 
   2   6   1     1147.17     1147.08     14.79 o 
   3   6   1      241.75      270.69      6.65 o 
   4   6   1       96.20       90.13      5.34 o 
   5   6   1       51.59       45.57      4.87 o 
   6   6   1     1025.21      992.39     17.24 o 
   7   6   1      167.41      138.38      7.40 o 
   8   6   1      184.25      162.66      8.38 o 
   9   6   1       50.05       53.11      6.85 o 
  10   6   1       62.02       55.17      7.19 o 
  11   6   1       93.68       82.42      8.46 o 
  12   6   1      943.06      960.76     21.98 o 
  13   6   1       37.43       43.90      8.95 o 
 -12   7   1      118.86      108.13     10.15 o 
 -11   7   1        1.29        2.22      7.32 o 
 -10   7   1       73.55       68.82      8.16 o 
  -9   7   1       11.49        9.39      6.01 o 
  -8   7   1      304.58      299.48     10.74 o 
  -7   7   1      221.43      211.49     11.93 o 
  -6   7   1       16.81       26.14      5.30 o 
  -5   7   1      738.73      739.84     14.58 o 
  -4   7   1      318.35      296.88      8.94 o 
  -3   7   1      458.34      392.94      9.45 o 
  -2   7   1      600.37      571.69      9.88 o 
  -1   7   1      421.38      353.90      7.82 o 
   0   7   1       77.38       60.20      3.33 o 
   1   7   1     2223.34     2201.63     25.15 o 
   2   7   1     1610.54     1589.75     24.76 o 
   3   7   1     1847.27     1752.84     24.28 o 
   4   7   1     1653.34     1644.06     31.30 o 
   5   7   1     1268.91     1263.70     20.21 o 
   6   7   1      726.99      698.41     14.76 o 
   7   7   1     1115.58     1084.28     19.57 o 
   8   7   1       59.90       56.39      6.68 o 
   9   7   1     1514.01     1566.36     26.49 o 
  10   7   1      208.90      188.20     10.25 o 
  11   7   1       38.86       26.40      7.61 o 
  12   7   1      342.67      389.79     18.24 o 
 -11   8   1      378.85      391.48     14.75 o 
 -10   8   1      271.77      292.55     12.68 o 
  -9   8   1     1521.70     1449.63     63.34 o 
  -8   8   1      279.95      290.87     11.35 o 
  -7   8   1      660.21      681.77     17.82 o 
  -6   8   1      585.04      578.38     21.53 o 
  -5   8   1      335.92      309.79     10.06 o 
  -4   8   1     1014.45     1011.34     17.72 o 
  -3   8   1     1016.92      981.67     16.80 o 
  -2   8   1      651.02      587.50     10.58 o 
  -1   8   1     1911.77     1840.82     22.44 o 
   0   8   1      341.37      336.99      9.17 o 
   1   8   1     1300.14     1283.40     17.28 o 
   2   8   1      912.21      911.92     15.83 o 
   3   8   1       78.36       72.47      7.66 o 
   4   8   1      181.07      158.79      7.41 o 
   5   8   1      228.71      201.44      8.44 o 
   6   8   1      219.70      200.29     12.14 o 
   7   8   1      263.06      222.64      9.95 o 
   8   8   1        7.50        9.14      6.25 o 
   9   8   1      109.24       92.14      8.54 o 
  10   8   1       41.69       49.59      7.85 o 
  11   8   1      149.45      152.98     10.94 o 
 -10   9   1        1.09       -2.83      7.89 o 
  -9   9   1       26.63       28.83      7.87 o 
  -8   9   1      102.80       92.73     17.30 o 
  -7   9   1       77.37       75.92      7.78 o 
  -6   9   1      434.07      396.98     12.33 o 
  -5   9   1       13.68        8.12      5.32 o 
  -4   9   1     1180.19     1183.03     24.77 o 
  -3   9   1      278.47      269.01     12.23 o 
  -2   9   1      397.43      372.46     12.77 o 
  -1   9   1      912.06      865.41     16.71 o 
   0   9   1     1115.22     1122.48     19.40 o 
   1   9   1     1028.59     1019.88     21.13 o 
   2   9   1     4146.97     4265.56     51.68 o 
   3   9   1      804.97      783.00     15.42 o 
   4   9   1     2207.83     2184.75     31.19 o 
   5   9   1      189.90      188.54     10.32 o 
   6   9   1      773.76      794.77     17.01 o 
   7   9   1      490.23      506.66     14.18 o 
   8   9   1      993.16     1039.65     25.52 o 
   9   9   1       96.38       91.86     13.57 o 
  10   9   1      343.81      341.38     14.16 o 
  -9  10   1      512.62      547.30     29.03 o 
  -8  10   1        0.14       -3.43      6.86 o 
  -7  10   1      760.75      802.05     28.16 o 
  -6  10   1        0.19        1.27      5.86 o 
  -5  10   1     1237.52     1270.82     22.75 o 
  -4  10   1       33.02       35.58      7.52 o 
  -3  10   1     1898.62     1862.03     33.25 o 
  -2  10   1       16.99       19.97      6.68 o 
  -1  10   1      185.19      189.73     10.32 o 
   0  10   1       81.09       74.48      7.83 o 
   1  10   1      151.76      129.14      9.06 o 
   2  10   1       94.63       99.30      8.83 o 
   3  10   1      261.62      263.90     18.55 o 
   4  10   1       29.77       33.98      6.09 o 
   5  10   1      917.94      817.47     23.66 o 
   6  10   1        4.21        3.85      6.02 o 
   7  10   1       59.41       57.51      7.77 o 
   8  10   1        0.44       -2.95      6.54 o 
   9  10   1        5.06        0.97      7.27 o 
  -7  11   1        1.70        0.40      7.20 o 
  -6  11   1       98.52       89.10      8.78 o 
  -5  11   1       22.79       25.51      8.23 o 
  -4  11   1      465.31      477.47     27.62 o 
  -3  11   1       16.66       15.30      7.53 o 
  -2  11   1      648.88      640.68     18.53 o 
  -1  11   1      229.62      214.45     14.80 o 
   0  11   1      866.42      922.66     28.23 o 
   1  11   1       48.17       44.93      7.97 o 
   2  11   1      785.13      839.24     21.17 o 
   3  11   1      656.42      662.77     23.77 o 
   4  11   1       75.67       74.82      9.67 o 
   5  11   1       25.80       32.18      8.77 o 
   6  11   1      619.74      693.59     17.59 o 
   7  11   1        3.87        9.07      7.30 o 
  -5  12   1      366.80      406.40     17.00 o 
  -4  12   1      243.19      223.54     13.29 o 
  -3  12   1     1135.71     1247.35     33.58 o 
  -2  12   1      103.25      102.47     13.48 o 
  -1  12   1      274.93      285.15     20.43 o 
   0  12   1       92.44       95.52     17.16 o 
   1  12   1        5.26        8.88      9.50 o 
   2  12   1      152.58      151.44     13.26 o 
   3  12   1      285.70      325.85     14.99 o 
   4  12   1        0.07        4.73      8.21 o 
   5  12   1       18.18       15.53      9.11 o 
 -14   0   2      735.16      846.61     42.15 o 
 -12   0   2      340.80      352.46     21.71 o 
 -10   0   2      792.84      726.74     20.98 o 
  -8   0   2     1123.55     1119.95     19.82 o 
  -6   0   2        9.12        2.33      3.06 o 
  -4   0   2      871.09      877.09     14.41 o 
  -2   0   2    20598.72    22852.94    273.36 o 
   0   0   2       19.49       22.08      1.96 o 
   2   0   2     1222.59     1324.27     18.01 o 
   4   0   2     8350.57     9172.07    112.31 o 
   6   0   2    14650.77    16031.90    194.98 o 
   8   0   2     4870.96     4899.44     65.06 o 
  10   0   2     2205.18     2113.51     42.39 o 
  12   0   2      503.13      591.36     24.63 o 
  14   0   2      991.39      988.80     47.98 o 
 -14   1   2        0.26       -8.80      9.17 o 
 -13   1   2       46.84       58.28      9.29 o 
 -12   1   2      333.73      311.39     13.42 o 
 -11   1   2      811.64      777.61     22.16 o 
 -10   1   2       52.11       37.79      4.58 o 
  -9   1   2     1800.60     1783.25     22.66 o 
  -8   1   2       67.07       41.97      3.46 o 
  -7   1   2     5002.45     5171.93     47.86 o 
  -6   1   2     1998.61     2070.49     22.90 o 
  -5   1   2     8255.37     8625.74     75.61 o 
  -4   1   2     7488.45     8284.08     72.14 o 
  -3   1   2     7264.90     8044.23     69.71 o 
  -2   1   2      323.36      306.54      4.30 o 
  -1   1   2    16292.69    17789.46    150.34 o 
   0   1   2       67.17       83.93      1.91 o 
   1   1   2     5396.17     5975.86     50.89 o 
   2   1   2     1334.85     1434.94     13.59 o 
   3   1   2     7271.17     8029.08     69.28 o 
   4   1   2     1960.72     2019.02     19.42 o 
   5   1   2     4792.76     4991.12     41.89 o 
   6   1   2      280.28      279.61      5.36 o 
   7   1   2      742.86      742.56     10.98 o 
   8   1   2       53.08       66.75      4.30 o 
   9   1   2       18.06       17.83      3.80 o 
  10   1   2       72.95       68.89      7.69 o 
  11   1   2      450.96      377.96     27.40 o 
  12   1   2      119.24       91.49      9.81 o 
  13   1   2       49.12       29.39     11.80 o 
  14   1   2       32.55       44.66     13.33 o 
 -14   2   2      764.81      787.87     27.24 o 
 -13   2   2      185.86      182.26     12.17 o 
 -12   2   2      214.55      234.81     12.41 o 
 -11   2   2       21.31       26.98      6.02 o 
 -10   2   2      507.61      525.06     13.12 o 
  -9   2   2     1354.82     1348.21     18.70 o 
  -8   2   2     1310.83     1225.44     16.89 o 
  -7   2   2       11.76       12.41      5.61 o 
  -6   2   2     2401.92     2571.49     25.37 o 
  -5   2   2      483.58      513.13      8.94 o 
  -4   2   2      395.20      365.77      5.57 o 
  -3   2   2      640.41      665.20      8.44 o 
  -2   2   2       98.35       86.98      2.30 o 
  -1   2   2     1644.44     1949.95     17.99 o 
   0   2   2     4903.38     5519.82     47.84 o 
   1   2   2     3409.52     3769.34     33.29 o 
   2   2   2     1362.72     1414.93     13.28 o 
   3   2   2     3064.08     3196.21     28.81 o 
   4   2   2     1655.37     1523.95     15.97 o 
   5   2   2     1255.80     1248.60     13.25 o 
   6   2   2     1067.50      931.71     10.98 o 
   7   2   2      574.36      509.84      9.04 o 
   8   2   2     1245.16     1212.43     16.65 o 
   9   2   2      985.38      935.44     19.73 o 
  10   2   2     1074.48     1072.55     19.48 o 
  11   2   2      435.42      446.70     15.30 o 
  12   2   2      515.12      526.60     19.20 o 
  13   2   2       26.98       47.06      9.22 o 
  14   2   2      317.93      354.84     22.17 o 
 -14   3   2      516.92      582.84     20.17 o 
 -13   3   2       62.20       55.32      9.38 o 
 -12   3   2       18.32       14.06      7.17 o 
 -11   3   2      725.92      648.30     15.48 o 
 -10   3   2     1084.18     1066.45     19.66 o 
  -9   3   2     2516.12     2434.15     33.42 o 
  -8   3   2       79.47       61.54      8.11 o 
  -7   3   2      282.11      222.11      6.36 o 
  -6   3   2     4427.99     4393.66     40.58 o 
  -5   3   2     1499.12     1414.45     15.08 o 
  -4   3   2     5780.36     5828.97     51.74 o 
  -3   3   2     6467.77     7113.24     62.01 o 
  -2   3   2    11946.62    13081.81    102.60 o 
  -1   3   2     5866.31     6432.82     55.85 o 
   0   3   2     1866.31     1814.73     15.94 o 
   1   3   2     9873.47    10685.65     91.39 o 
   2   3   2    12160.40    13196.26    112.74 o 
   3   3   2     1063.20     1130.17     17.24 o 
   4   3   2     5757.19     6060.20     58.88 o 
   5   3   2      156.96      144.84      4.91 o 
   6   3   2      256.19      225.49      6.87 o 
   7   3   2       45.96       34.63      4.45 o 
   8   3   2        3.15        4.62      4.15 o 
   9   3   2     1009.54     1017.33     27.79 o 
  10   3   2      150.32      124.50      7.96 o 
  11   3   2      139.04      117.82      8.07 o 
  12   3   2       12.35        6.62      7.73 o 
  13   3   2      166.40      153.59     12.25 o 
  14   3   2      207.79      252.25     14.98 o 
 -14   4   2       11.37       13.83     11.51 o 
 -13   4   2      195.52      210.55     13.28 o 
 -12   4   2       39.09       38.51      7.30 o 
 -11   4   2      800.01      812.48     25.51 o 
 -10   4   2       61.51       62.07      6.92 o 
  -9   4   2      375.68      327.41     14.29 o 
  -8   4   2       91.25       97.66      6.39 o 
  -7   4   2      908.09      913.01     15.99 o 
  -6   4   2       18.46       28.54      4.01 o 
  -5   4   2     1016.06     1128.52     12.87 o 
  -4   4   2      713.66      736.32     14.38 o 
  -3   4   2      931.30      978.63     10.95 o 
  -2   4   2        0.39       -1.29      1.47 o 
  -1   4   2      295.80      259.88      4.38 o 
   0   4   2      126.50      106.14      3.33 o 
   1   4   2      456.49      408.24      5.68 o 
   2   4   2       32.02       51.40      2.01 o 
   3   4   2     9700.57    10245.46     97.52 o 
   4   4   2      865.29      789.40     12.74 o 
   5   4   2     5666.05     5905.83     66.32 o 
   6   4   2       59.55       45.75      4.49 o 
   7   4   2     1880.30     1825.09     25.97 o 
   8   4   2     2174.14     2207.24     30.83 o 
   9   4   2     4039.96     4064.04     51.14 o 
  10   4   2      718.72      685.54     26.68 o 
  11   4   2     1353.46     1348.57     28.87 o 
  12   4   2        8.74        1.84      7.69 o 
  13   4   2      463.26      487.17     26.98 o 
 -13   5   2       77.98       86.57      9.50 o 
 -12   5   2      702.95      685.86     17.85 o 
 -11   5   2        5.85        0.06      5.76 o 
 -10   5   2      599.77      621.29     19.01 o 
  -9   5   2      125.57      111.71      7.63 o 
  -8   5   2     6654.77     6797.27     78.40 o 
  -7   5   2       70.32       60.17      5.56 o 
  -6   5   2     3401.57     3430.38     42.13 o 
  -5   5   2       38.57       44.69      5.49 o 
  -4   5   2     4929.42     4797.52     43.76 o 
  -3   5   2      730.99      742.93      8.36 o 
  -2   5   2     1970.38     1776.71     17.98 o 
  -1   5   2       89.38       83.66      3.01 o 
   0   5   2    12082.44    12732.24    109.46 o 
   1   5   2     2262.71     2520.45     24.49 o 
   2   5   2      658.78      501.20      6.87 o 
   3   5   2      646.86      676.16     10.10 o 
   4   5   2     3710.20     3666.59     43.29 o 
   5   5   2       26.54       29.62      4.09 o 
   6   5   2     2384.30     2345.46     31.02 o 
   7   5   2      525.51      516.57     12.22 o 
   8   5   2       39.38       32.80      5.39 o 
   9   5   2       26.68       19.91      5.75 o 
  10   5   2      253.40      276.96     12.06 o 
  11   5   2       77.95       67.57      8.09 o 
  12   5   2       10.95       18.10      7.11 o 
  13   5   2        1.41       -7.36      8.17 o 
 -13   6   2      739.10      737.33     24.14 o 
 -12   6   2       11.63        5.68      7.07 o 
 -11   6   2      869.48      893.45     31.31 o 
 -10   6   2        0.54       -5.83      5.83 o 
  -9   6   2      477.21      476.33     18.84 o 
  -8   6   2      201.02      181.67      8.81 o 
  -7   6   2       58.18       52.19      6.02 o 
  -6   6   2      216.55      195.02      8.82 o 
  -5   6   2      157.29      168.77      6.96 o 
  -4   6   2       50.93       50.48      4.54 o 
  -3   6   2       97.26       77.22      3.92 o 
  -2   6   2        3.36        1.61      2.12 o 
  -1   6   2     1803.15     1812.63     18.71 o 
   0   6   2        6.36        5.54      2.17 o 
   1   6   2     1650.46     1672.62     17.53 o 
   2   6   2      141.43      102.62      4.25 o 
   3   6   2     2407.19     2305.27     29.48 o 
   4   6   2       27.79       28.38      4.25 o 
   5   6   2     1501.60     1392.15     21.05 o 
   6   6   2      294.34      284.92      9.20 o 
   7   6   2      567.51      515.97     12.52 o 
   8   6   2     1227.29     1229.65     23.92 o 
   9   6   2      706.33      699.24     15.96 o 
  10   6   2      177.35      166.34      9.62 o 
  11   6   2     1122.82     1113.83     25.40 o 
  12   6   2        5.88       -0.76      7.26 o 
 -12   7   2      109.83      116.42     10.40 o 
 -11   7   2       51.55       49.54      8.74 o 
 -10   7   2      528.02      515.96     15.27 o 
  -9   7   2      784.86      796.98     21.56 o 
  -8   7   2       24.33       17.82      5.98 o 
  -7   7   2       80.30       65.66      6.82 o 
  -6   7   2     2637.79     2710.07     36.11 o 
  -5   7   2      334.81      298.92      9.60 o 
  -4   7   2     3521.27     3630.28     44.35 o 
  -3   7   2     2477.75     2453.73     27.89 o 
  -2   7   2     4260.09     4271.96     44.40 o 
  -1   7   2      708.12      649.36      9.32 o 
   0   7   2     4291.43     4314.97     40.31 o 
   1   7   2     2156.18     2182.38     25.12 o 
   2   7   2     2390.01     2354.70     26.86 o 
   3   7   2      120.23       98.44      5.73 o 
   4   7   2      201.66      181.43      7.26 o 
   5   7   2      691.72      686.32     15.15 o 
   6   7   2     1203.78     1177.44     20.06 o 
   7   7   2      105.80      110.28      7.58 o 
   8   7   2      246.24      224.47      9.91 o 
   9   7   2      431.19      425.44     13.21 o 
  10   7   2       11.02       -0.19      6.30 o 
  11   7   2       62.19       60.65      8.51 o 
  12   7   2       49.29       58.49     11.47 o 
 -11   8   2      287.70      266.73     12.92 o 
 -10   8   2       83.19       67.40      8.78 o 
  -9   8   2      391.71      380.73     13.31 o 
  -8   8   2       51.76       58.85      7.56 o 
  -7   8   2       37.94       24.55      6.24 o 
  -6   8   2        4.19        0.75      4.94 o 
  -5   8   2      915.18      894.65     17.05 o 
  -4   8   2        5.17       -0.69      4.40 o 
  -3   8   2       11.68        6.89      4.30 o 
  -2   8   2      299.62      296.49      7.71 o 
  -1   8   2      147.49      142.76     10.21 o 
   0   8   2     1855.38     1834.30     22.45 o 
   1   8   2      659.70      633.47     11.26 o 
   2   8   2      795.63      768.01     14.38 o 
   3   8   2      164.92      138.69      6.94 o 
   4   8   2     1232.34     1199.31     19.79 o 
   5   8   2      489.54      481.55     12.33 o 
   6   8   2      974.16      995.87     22.57 o 
   7   8   2      436.26      435.82     12.89 o 
   8   8   2      715.82      763.50     17.35 o 
   9   8   2      148.46      134.60      9.34 o 
  10   8   2      550.00      527.00     18.70 o 
  11   8   2      501.27      523.70     24.61 o 
 -10   9   2       40.51       41.26      8.54 o 
  -9   9   2      147.78      168.73     10.52 o 
  -8   9   2       12.00       21.79      6.99 o 
  -7   9   2     1437.56     1435.12     24.99 o 
  -6   9   2      893.87      813.79     17.29 o 
  -5   9   2     1873.07     1853.63     36.12 o 
  -4   9   2     1506.30     1518.21     24.03 o 
  -3   9   2      245.57      240.29      8.92 o 
  -2   9   2        5.60        5.83      7.42 o 
  -1   9   2     3779.66     3904.93     48.15 o 
   0   9   2       64.15       62.65      5.75 o 
   1   9   2     1553.79     1528.71     31.26 o 
   2   9   2       53.78       44.35      7.05 o 
   3   9   2     1420.85     1447.86     22.86 o 
   4   9   2      437.04      425.26     16.26 o 
   5   9   2       33.38       29.35      6.03 o 
   6   9   2      148.79      157.83      8.74 o 
   7   9   2      554.30      541.14     17.27 o 
   8   9   2        7.52        1.38      6.42 o 
   9   9   2       16.62       15.83      7.24 o 
  10   9   2       40.29       30.18      8.46 o 
  -9  10   2        5.48        6.60      7.57 o 
  -8  10   2      164.12      165.27     10.48 o 
  -7  10   2       39.17       27.81      7.30 o 
  -6  10   2       60.23       60.44      7.51 o 
  -5  10   2      167.96      153.72      8.80 o 
  -4  10   2      293.58      262.22     20.11 o 
  -3  10   2        4.87        0.52      6.34 o 
  -2  10   2       64.45       62.16      7.77 o 
  -1  10   2       47.89       51.78      7.26 o 
   0  10   2        5.52       14.96      6.19 o 
   1  10   2       45.00       50.40      7.38 o 
   2  10   2       32.03       25.29      7.15 o 
   3  10   2        2.87       -2.93      6.47 o 
   4  10   2     1255.78     1295.67     30.35 o 
   5  10   2       81.35       81.73      7.52 o 
   6  10   2     1797.12     1754.14     28.79 o 
   7  10   2        2.35        7.84      6.70 o 
   8  10   2      393.07      442.42     14.95 o 
   9  10   2      123.82      135.54     11.58 o 
  -7  11   2      835.33      900.18     20.85 o 
  -6  11   2      155.19      132.53     11.66 o 
  -5  11   2      786.35      880.56     23.18 o 
  -4  11   2      125.82      111.51     10.36 o 
  -3  11   2      628.42      640.96     23.87 o 
  -2  11   2        2.04        9.22      6.69 o 
  -1  11   2     1065.43     1025.72     29.23 o 
   0  11   2        1.19        2.68     11.63 o 
   1  11   2     1998.27     2079.86     36.56 o 
   2  11   2       12.54       -2.15      6.68 o 
   3  11   2      256.05      246.60     13.11 o 
   4  11   2       31.42       20.86      9.95 o 
   5  11   2      602.23      637.41     16.63 o 
   6  11   2        0.64       -0.62      6.76 o 
   7  11   2       41.70       48.25      8.24 o 
  -5  12   2        4.29        9.63      8.44 o 
  -4  12   2       15.52       10.16      8.52 o 
  -3  12   2      164.07      135.32     15.59 o 
  -2  12   2       91.46       98.99     20.24 o 
  -1  12   2      109.43      112.14     13.39 o 
   0  12   2      143.04      135.04     19.65 o 
   1  12   2      112.03       92.63     12.51 o 
   2  12   2      124.81      136.42     12.32 o 
   3  12   2       31.69       34.77      9.00 o 
   4  12   2      388.37      427.28     16.90 o 
 -15   0   3       15.97       29.88     16.42 o 
 -13   0   3       43.47       46.98     15.62 o 
 -11   0   3      121.12      121.58     10.73 o 
  -9   0   3        6.43       -0.92      4.25 o 
  -7   0   3     1116.57     1045.27     18.73 o 
  -5   0   3    15685.98    16945.69    205.76 o 
  -3   0   3     7128.50     7537.15     93.26 o 
  -1   0   3    20354.33    23251.56    340.91 o 
   1   0   3     3443.41     3706.44     46.23 o 
   3   0   3    27669.52    29618.57    522.68 o 
   5   0   3       71.41       99.23      4.61 o 
   7   0   3      985.94      871.07     18.25 o 
   9   0   3     1650.86     1678.14     35.22 o 
  11   0   3      256.87      232.75     13.76 o 
  13   0   3      234.25      171.02     23.81 o 
 -14   1   3      291.65      297.19     15.76 o 
 -13   1   3       11.80       17.63      7.61 o 
 -12   1   3      497.74      474.97     16.02 o 
 -11   1   3      571.43      567.37     17.10 o 
 -10   1   3     2852.27     2954.21     50.88 o 
  -9   1   3      490.64      446.27     13.09 o 
  -8   1   3     4197.13     4261.69     44.30 o 
  -7   1   3      324.22      289.01      6.45 o 
  -6   1   3     2162.06     2195.19     22.57 o 
  -5   1   3      538.07      555.46     10.25 o 
  -4   1   3     2165.97     2265.63     22.22 o 
  -3   1   3      738.61      753.94      8.86 o 
  -2   1   3    15839.53    17620.44    149.52 o 
  -1   1   3    16616.06    18877.58    147.27 o 
   0   1   3     1987.60     2232.83     20.35 o 
   1   1   3    20812.30    23897.99    185.55 o 
   2   1   3     8321.39     9500.49     81.51 o 
   3   1   3      176.77      213.15      7.50 o 
   4   1   3       28.84       21.79      1.83 o 
   5   1   3       83.40       60.00      2.71 o 
   6   1   3     3028.18     3225.54     30.95 o 
   7   1   3     1169.32     1244.01     13.76 o 
   8   1   3      110.62      107.42      8.24 o 
   9   1   3      110.46       88.28      6.57 o 
  10   1   3      806.80      816.95     19.81 o 
  11   1   3       38.34       29.24      7.44 o 
  12   1   3     1799.92     1826.95     35.15 o 
  13   1   3      299.76      307.86     20.10 o 
  14   1   3      394.41      462.29     25.32 o 
 -14   2   3        9.82       14.48      8.39 o 
 -13   2   3        2.95       -1.77      7.23 o 
 -12   2   3       47.20       34.47      7.92 o 
 -11   2   3      135.03      114.09      8.65 o 
 -10   2   3     1064.39     1060.12     19.29 o 
  -9   2   3      385.49      373.52      9.22 o 
  -8   2   3      768.72      697.83     12.01 o 
  -7   2   3      812.06      723.50     10.47 o 
  -6   2   3      436.28      356.68      8.19 o 
  -5   2   3     3854.45     3912.19     37.06 o 
  -4   2   3     1160.58     1117.85     12.44 o 
  -3   2   3    10505.18    11007.99     94.63 o 
  -2   2   3     3025.09     3158.51     28.68 o 
  -1   2   3      897.20      838.53      8.26 o 
   0   2   3     4625.38     5280.04     46.22 o 
   1   2   3    35527.05    39496.20    332.09 o 
   2   2   3    16209.00    17798.52    138.97 o 
   3   2   3     4257.50     4365.04     39.00 o 
   4   2   3     2616.97     2703.67     25.46 o 
   5   2   3     5997.08     6305.53     56.16 o 
   6   2   3     2325.76     2393.10     23.72 o 
   7   2   3     1443.87     1412.90     18.07 o 
   8   2   3      766.84      728.34     14.20 o 
   9   2   3     2122.75     2143.82     30.42 o 
  10   2   3       28.75       30.53      5.88 o 
  11   2   3      301.42      299.86     23.38 o 
  12   2   3      189.63      164.74     11.57 o 
  13   2   3      156.47      155.64     12.60 o 
  14   2   3       10.32       15.56     12.35 o 
 -14   3   3      437.07      423.43     17.44 o 
 -13   3   3      635.81      620.80     25.62 o 
 -12   3   3     1912.88     1854.54     29.95 o 
 -11   3   3      151.81      131.63      9.34 o 
 -10   3   3       89.67       85.51      7.20 o 
  -9   3   3     3913.87     3838.52     48.20 o 
  -8   3   3      202.09      195.47      6.69 o 
  -7   3   3     1581.60     1466.49     18.92 o 
  -6   3   3     1062.18      985.95     12.19 o 
  -5   3   3       97.89       64.01      3.48 o 
  -4   3   3     3702.72     3961.98     36.46 o 
  -3   3   3       15.50       38.06      7.06 o 
  -2   3   3      213.74      188.83      3.44 o 
  -1   3   3       10.28       23.36      1.80 o 
   0   3   3      345.57      358.03      5.50 o 
   1   3   3      416.67      430.75      6.60 o 
   2   3   3      952.03     1075.03     12.32 o 
   3   3   3      425.21      444.10      6.06 o 
   4   3   3        6.09        8.03      2.63 o 
   5   3   3     1355.70     1394.45     14.75 o 
   6   3   3       79.41       64.19      4.79 o 
   7   3   3     1310.01     1253.31     19.68 o 
   8   3   3     1622.00     1601.00     24.17 o 
   9   3   3      679.80      676.08     14.67 o 
  10   3   3      136.45      112.57      7.71 o 
  11   3   3      227.42      238.92     12.74 o 
  12   3   3       60.75       74.29      9.78 o 
  13   3   3      568.00      572.47     32.42 o 
  14   3   3       27.47       19.03      9.26 o 
 -14   4   3       23.72       21.16      9.35 o 
 -13   4   3        0.64        9.66      8.31 o 
 -12   4   3        3.72       11.91      6.68 o 
 -11   4   3        0.48       -0.60      5.57 o 
 -10   4   3       26.36       28.01      6.13 o 
  -9   4   3      456.92      404.88     11.67 o 
  -8   4   3      461.94      442.39     12.15 o 
  -7   4   3     1147.97     1169.65     18.98 o 
  -6   4   3      766.75      724.58     12.70 o 
  -5   4   3       44.25       40.33      2.85 o 
  -4   4   3     8084.05     8524.39     74.88 o 
  -3   4   3      365.39      347.20      5.75 o 
  -2   4   3     3328.07     3191.01     27.19 o 
  -1   4   3      924.52      900.93     10.32 o 
   0   4   3     8978.04     9609.36     77.14 o 
   1   4   3     1020.04     1194.05     12.77 o 
   2   4   3     7226.51     7655.47     67.03 o 
   3   4   3     7481.78     8335.31     72.79 o 
   4   4   3     4486.47     4401.91     44.38 o 
   5   4   3      473.55      424.19      9.64 o 
   6   4   3     3928.38     3933.23     47.15 o 
   7   4   3     1534.77     1524.40     27.57 o 
   8   4   3     4671.07     4771.01     57.67 o 
   9   4   3      362.50      339.21     11.68 o 
  10   4   3      596.16      608.54     16.94 o 
  11   4   3        4.66        1.13      5.63 o 
  12   4   3       55.86       38.07     13.28 o 
  13   4   3      107.15      112.17     12.88 o 
 -13   5   3      470.52      524.42     16.65 o 
 -12   5   3       24.54       38.48      7.82 o 
 -11   5   3     1176.88     1251.81     34.60 o 
 -10   5   3       29.68       22.49      6.11 o 
  -9   5   3      167.52      167.84      8.56 o 
  -8   5   3       25.30       14.46      5.25 o 
  -7   5   3     2521.30     2556.31     34.10 o 
  -6   5   3      199.34      203.53      7.52 o 
  -5   5   3     2369.55     2325.36     30.15 o 
  -4   5   3       68.79       77.84      3.35 o 
  -3   5   3     3294.91     3568.91     30.63 o 
  -2   5   3      387.43      389.00      6.32 o 
  -1   5   3      215.75      206.80      4.63 o 
   0   5   3      392.39      416.38      6.50 o 
   1   5   3      692.73      725.99      9.17 o 
   2   5   3      442.41      416.34      8.73 o 
   3   5   3     1239.88     1366.80     18.63 o 
   4   5   3       12.13        4.06      3.30 o 
   5   5   3      216.88      177.20      6.87 o 
   6   5   3       31.66       32.56      6.03 o 
   7   5   3     5077.61     5114.08     60.78 o 
   8   5   3      759.90      755.30     15.65 o 
   9   5   3      205.15      210.17      9.49 o 
  10   5   3      527.30      476.44     15.02 o 
  11   5   3     1074.08     1042.58     21.23 o 
  12   5   3        0.03        5.58      6.80 o 
  13   5   3      680.68      735.59     23.52 o 
 -13   6   3       32.92       37.08      8.91 o 
 -12   6   3       17.47       24.88      7.66 o 
 -11   6   3        0.50       -6.01      6.01 o 
 -10   6   3      616.90      604.50     15.81 o 
  -9   6   3       59.32       55.16      6.91 o 
  -8   6   3      296.99      300.38     10.48 o 
  -7   6   3      443.42      416.02     11.49 o 
  -6   6   3      571.20      541.13     12.43 o 
  -5   6   3      395.95      374.87      9.99 o 
  -4   6   3     1674.65     1596.99     19.59 o 
  -3   6   3       69.65       54.51      4.12 o 
  -2   6   3     8420.56     8937.12     78.71 o 
  -1   6   3     2206.18     2217.00     22.37 o 
   0   6   3     8008.13     8202.17     72.42 o 
   1   6   3      607.77      568.55      9.24 o 
   2   6   3     2969.16     2775.34     33.59 o 
   3   6   3     2648.95     2720.56     33.95 o 
   4   6   3     1028.12      889.94     15.27 o 
   5   6   3     1399.23     1390.25     26.81 o 
   6   6   3      911.97      894.80     16.44 o 
   7   6   3      157.00      148.47      8.18 o 
   8   6   3     1441.85     1428.43     23.78 o 
   9   6   3        1.62        0.09      5.46 o 
  10   6   3      495.21      494.74     14.34 o 
  11   6   3       26.36       29.68      7.09 o 
  12   6   3       31.85       25.69      8.09 o 
 -12   7   3      489.13      535.60     22.58 o 
 -11   7   3      369.86      415.23     25.33 o 
 -10   7   3      156.74      157.88      9.92 o 
  -9   7   3     2068.56     1991.95     52.25 o 
  -8   7   3      340.86      330.07     12.54 o 
  -7   7   3     3723.50     3782.57     48.31 o 
  -6   7   3      500.96      502.28     12.55 o 
  -5   7   3     1146.89     1091.62     18.58 o 
  -4   7   3      867.06      825.34     18.46 o 
  -3   7   3     1231.19     1178.93     17.14 o 
  -2   7   3       59.00       53.70      3.97 o 
  -1   7   3      873.94      872.76     11.50 o 
   0   7   3       72.26       55.18      4.58 o 
   1   7   3      184.29      163.60      5.56 o 
   2   7   3       10.30       11.71      3.34 o 
   3   7   3      488.87      468.15     10.80 o 
   4   7   3      143.99      125.71     11.13 o 
   5   7   3      563.44      548.88     19.12 o 
   6   7   3       24.08       31.35      5.56 o 
   7   7   3      114.38       98.17      7.42 o 
   8   7   3     1643.02     1642.55     26.78 o 
   9   7   3      123.07      117.07     10.04 o 
  10   7   3      131.29      120.02      9.20 o 
  11   7   3      109.45       94.49      9.98 o 
 -11   8   3       17.56       24.75      8.50 o 
 -10   8   3        0.44        7.38      7.27 o 
  -9   8   3      331.72      322.71     12.50 o 
  -8   8   3      440.52      435.91     13.61 o 
  -7   8   3       62.20       60.18      6.93 o 
  -6   8   3       26.14       22.74      5.60 o 
  -5   8   3      481.62      458.82     12.17 o 
  -4   8   3      794.14      758.41     17.56 o 
  -3   8   3     3175.28     3206.94     40.44 o 
  -2   8   3     4225.93     4354.88     46.13 o 
  -1   8   3       31.49       23.55      4.87 o 
   0   8   3     1331.32     1298.02     17.58 o 
   1   8   3     1557.59     1545.65     24.42 o 
   2   8   3     1035.09      998.37     17.08 o 
   3   8   3      637.29      607.38     15.75 o 
   4   8   3      525.95      500.99     12.08 o 
   5   8   3     2887.65     2917.07     47.49 o 
   6   8   3      550.22      524.05     14.81 o 
   7   8   3     1083.37     1098.23     20.71 o 
   8   8   3      194.58      185.92      9.76 o 
   9   8   3      223.35      231.97     11.21 o 
  10   8   3      203.58      228.71     11.52 o 
  11   8   3       45.20       39.70      8.82 o 
 -10   9   3      247.08      300.43     13.69 o 
  -9   9   3       57.10       71.41      8.93 o 
  -8   9   3      444.15      460.14     14.80 o 
  -7   9   3      144.32      140.50      9.88 o 
  -6   9   3      387.46      403.17     12.80 o 
  -5   9   3        3.00        3.58      5.47 o 
  -4   9   3       88.74       83.24      6.73 o 
  -3   9   3      559.48      546.98     15.69 o 
  -2   9   3      264.25      254.56     12.66 o 
  -1   9   3      620.13      624.91     14.66 o 
   0   9   3      154.41      152.49      7.48 o 
   1   9   3      750.76      665.23     16.61 o 
   2   9   3       69.92       66.80      8.61 o 
   3   9   3      416.81      382.93     11.15 o 
   4   9   3       73.61       64.52      6.51 o 
   5   9   3       14.49       15.18      5.49 o 
   6   9   3      495.24      458.39     13.22 o 
   7   9   3       99.08       82.51      8.19 o 
   8   9   3      410.16      434.99     14.06 o 
   9   9   3       26.88       26.19      7.80 o 
  10   9   3     1042.96     1171.51     30.89 o 
  -9  10   3      112.85      117.89     10.54 o 
  -8  10   3        3.23        9.47      7.32 o 
  -7  10   3      458.00      499.68     15.28 o 
  -6  10   3       16.55       18.73      6.63 o 
  -5  10   3      595.95      569.43     16.45 o 
  -4  10   3       73.90       61.18      8.45 o 
  -3  10   3     1029.23     1008.38     22.86 o 
  -2  10   3       54.32       39.72      7.47 o 
  -1  10   3     1765.54     1852.16     33.02 o 
   0  10   3        2.71        2.59      5.98 o 
   1  10   3      776.33      742.32     32.48 o 
   2  10   3       69.94       62.86      7.81 o 
   3  10   3     4197.26     4325.03     95.61 o 
   4  10   3       58.89       63.14      7.03 o 
   5  10   3     1217.87     1282.93     23.31 o 
   6  10   3       75.44       64.82      7.49 o 
   7  10   3      605.72      677.25     17.41 o 
   8  10   3       90.79      111.94      9.77 o 
  -7  11   3       11.74        8.72      7.49 o 
  -6  11   3      307.79      284.24     17.58 o 
  -5  11   3        4.91        1.46      7.25 o 
  -4  11   3      214.44      210.34     12.45 o 
  -3  11   3       12.39       10.25      7.38 o 
  -2  11   3      810.93      822.00     21.42 o 
  -1  11   3      150.68      151.79     13.57 o 
   0  11   3       54.77       38.03      9.85 o 
   1  11   3       66.48       64.58      8.67 o 
   2  11   3       12.43       13.48      7.36 o 
   3  11   3      252.62      224.18     12.36 o 
   4  11   3       49.08       55.12      9.02 o 
   5  11   3        0.48        1.13      6.49 o 
   6  11   3      191.80      193.56     10.97 o 
   7  11   3        7.66        8.86      7.24 o 
  -5  12   3      316.52      329.45     15.88 o 
  -4  12   3       79.87       83.15     10.74 o 
  -3  12   3      230.55      235.87     13.38 o 
  -2  12   3      553.99      564.02     28.98 o 
  -1  12   3      298.30      336.16     18.62 o 
   0  12   3       78.67       77.96     20.67 o 
   1  12   3      956.00      944.58     29.71 o 
   2  12   3      317.18      314.74     16.91 o 
   3  12   3      297.74      320.74     14.97 o 
   4  12   3      111.66      151.40     21.80 o 
 -14   0   4        7.40       12.50     12.66 o 
 -12   0   4     1385.39     1434.53     34.38 o 
 -10   0   4       51.76       37.73      7.75 o 
  -8   0   4     4650.08     4664.77     66.25 o 
  -6   0   4     3346.86     3204.46     67.06 o 
  -4   0   4     4993.90     4993.36     64.29 o 
  -2   0   4     4959.82     5366.34     66.90 o 
   0   0   4     5576.28     5995.32     63.25 o 
   2   0   4     7161.66     7900.50     96.92 o 
   4   0   4     1357.84     1464.85     21.86 o 
   6   0   4      159.59      140.96      6.07 o 
   8   0   4      318.50      290.58      9.43 o 
  10   0   4       49.85       62.13      8.45 o 
  12   0   4      456.90      523.65     33.88 o 
  14   0   4      563.28      551.57     38.63 o 
 -14   1   4       14.14       13.91     12.49 o 
 -13   1   4       45.90       57.86      7.82 o 
 -12   1   4      394.42      329.74     13.54 o 
 -11   1   4      172.08      182.19      8.74 o 
 -10   1   4      181.23      181.78      8.71 o 
  -9   1   4      756.94      734.88     13.05 o 
  -8   1   4     1963.56     1919.70     22.38 o 
  -7   1   4       14.00       16.73      3.28 o 
  -6   1   4      189.04      214.08      7.85 o 
  -5   1   4       54.61       44.30      3.08 o 
  -4   1   4      589.89      622.16     16.97 o 
  -3   1   4      835.73      869.31     11.48 o 
  -2   1   4     1876.97     2067.11     20.09 o 
  -1   1   4    29840.23    32102.03    270.86 o 
   0   1   4    34239.33    38354.52    297.25 o 
   1   1   4     2486.79     2751.17     23.05 o 
   2   1   4     2737.28     3103.21     28.32 o 
   3   1   4     2557.73     2616.61     24.98 o 
   4   1   4       92.93       62.60      2.70 o 
   5   1   4     8430.29     8804.03     71.99 o 
   6   1   4      501.16      501.63      7.74 o 
   7   1   4     4553.52     4567.24     43.14 o 
   8   1   4      353.14      320.91      7.94 o 
   9   1   4     2526.84     2488.26     29.70 o 
  10   1   4        2.37       -4.47      5.76 o 
  11   1   4      690.48      780.58     20.60 o 
  12   1   4        3.63       -5.92      7.15 o 
  13   1   4      236.04      249.96     19.73 o 
  14   1   4      187.70      221.69     16.58 o 
 -14   2   4      156.30      160.87     12.28 o 
 -13   2   4       71.48       76.21      9.83 o 
 -12   2   4      173.90      138.73     10.54 o 
 -11   2   4     3206.93     3268.95     46.54 o 
 -10   2   4     5563.50     5577.89     65.68 o 
  -9   2   4      580.06      565.20     12.07 o 
  -8   2   4     2477.44     2378.09     28.24 o 
  -7   2   4      114.03       86.65      4.18 o 
  -6   2   4     7954.93     8453.15     75.34 o 
  -5   2   4     3607.30     3771.09     35.67 o 
  -4   2   4     7402.16     7943.15     70.01 o 
  -3   2   4      571.45      474.48      7.43 o 
  -2   2   4     1579.34     1604.82     15.99 o 
  -1   2   4     2281.71     2361.02     20.44 o 
   0   2   4    14820.77    16401.94    139.45 o 
   1   2   4    15345.44    17115.94    145.39 o 
   2   2   4     3110.08     3307.66     30.17 o 
   3   2   4       85.01       91.40      2.54 o 
   4   2   4       54.40       36.93      2.30 o 
   5   2   4        0.78       -1.04      1.81 o 
   6   2   4       96.97       78.98      4.55 o 
   7   2   4      228.93      194.25      6.13 o 
   8   2   4      238.81      242.03     13.30 o 
   9   2   4      240.33      216.44      8.79 o 
  10   2   4       99.11       80.78      8.52 o 
  11   2   4      167.19      172.12     11.35 o 
  12   2   4      111.99       91.42     10.29 o 
  13   2   4       53.93       61.83     10.07 o 
 -14   3   4      286.62      272.47     26.74 o 
 -13   3   4       44.67       43.66      9.03 o 
 -12   3   4      184.16      171.54     10.88 o 
 -11   3   4       12.24        8.82      5.92 o 
 -10   3   4       56.48       66.01      6.77 o 
  -9   3   4       57.94       52.51      6.01 o 
  -8   3   4      284.57      252.54      8.68 o 
  -7   3   4        6.75        5.70      3.27 o 
  -6   3   4     2497.74     2741.94     27.55 o 
  -5   3   4      989.12     1125.30     13.36 o 
  -4   3   4     1358.68     1625.66     17.20 o 
  -3   3   4     1382.06     1355.77     14.47 o 
  -2   3   4       29.13       19.60      1.80 o 
  -1   3   4       70.25       85.77      2.82 o 
   0   3   4     5952.89     6294.70     55.53 o 
   1   3   4      419.39      409.34      6.15 o 
   2   3   4      861.61      766.77      9.22 o 
   3   3   4     2424.03     2479.73     23.77 o 
   4   3   4     1136.20     1049.75     11.29 o 
   5   3   4     2569.74     2505.58     24.59 o 
   6   3   4     2962.53     2915.07     36.48 o 
   7   3   4     1179.64     1167.60     19.05 o 
   8   3   4     2674.00     2717.11     36.23 o 
   9   3   4       72.37       56.43      6.18 o 
  10   3   4     1868.01     1897.66     29.18 o 
  11   3   4      528.39      492.29     17.02 o 
  12   3   4      629.47      628.02     20.17 o 
  13   3   4      121.96      149.96     12.79 o 
 -14   4   4       27.66       54.26     10.41 o 
 -13   4   4      603.50      656.63     24.53 o 
 -12   4   4      220.59      209.43     10.97 o 
 -11   4   4     1167.69     1219.70     22.98 o 
 -10   4   4      450.21      439.83     14.68 o 
  -9   4   4     1443.70     1440.18     34.31 o 
  -8   4   4       77.35       69.50      6.16 o 
  -7   4   4     1743.98     1645.40     24.94 o 
  -6   4   4      165.00      125.21      5.38 o 
  -5   4   4     6860.88     7058.12     63.44 o 
  -4   4   4       60.79       37.72      2.80 o 
  -3   4   4     4441.10     4673.32     42.66 o 
  -2   4   4     1540.00     1648.04     15.65 o 
  -1   4   4     2124.94     2159.25     21.31 o 
   0   4   4      969.90      984.71     11.39 o 
   1   4   4      545.62      427.32      6.65 o 
   2   4   4       10.67       11.83      2.11 o 
   3   4   4       49.74       35.24      3.22 o 
   4   4   4     1315.59     1343.00     16.47 o 
   5   4   4      670.99      657.88     12.41 o 
   6   4   4       17.96       16.33      4.19 o 
   7   4   4       73.43       75.51      5.97 o 
   8   4   4      314.03      292.04     10.12 o 
   9   4   4     1267.77     1250.42     35.27 o 
  10   4   4       39.86       28.60      6.29 o 
  11   4   4      578.66      602.20     22.17 o 
  12   4   4      140.90      141.65     19.59 o 
  13   4   4      179.80      195.49     14.31 o 
 -13   5   4       50.01       32.24      8.31 o 
 -12   5   4       16.34        8.97      6.98 o 
 -11   5   4        1.75        4.19      6.29 o 
 -10   5   4      807.79      773.77     17.46 o 
  -9   5   4      112.45      102.75     10.06 o 
  -8   5   4      404.25      390.81     11.58 o 
  -7   5   4      123.68      111.78      6.77 o 
  -6   5   4      192.94      165.31      7.76 o 
  -5   5   4       44.32       44.86      3.36 o 
  -4   5   4      486.26      471.08      8.15 o 
  -3   5   4      103.74       90.74      3.28 o 
  -2   5   4     5495.03     5927.57     49.05 o 
  -1   5   4       28.11       24.58      3.33 o 
   0   5   4      967.79      828.82     10.38 o 
   1   5   4      272.46      251.33      5.83 o 
   2   5   4     7144.23     7464.41     66.22 o 
   3   5   4       10.17       18.76      5.15 o 
   4   5   4     6919.36     7364.73     81.61 o 
   5   5   4        5.65        7.08      3.95 o 
   6   5   4     3228.56     3333.03     41.83 o 
   7   5   4       32.08       28.91      5.95 o 
   8   5   4      174.94      163.13      8.32 o 
   9   5   4      275.47      248.61     13.68 o 
  10   5   4     1681.36     1742.77     28.50 o 
  11   5   4        4.61       -0.70      6.19 o 
  12   5   4      728.37      752.23     19.10 o 
 -13   6   4      227.89      258.95     13.46 o 
 -12   6   4       75.30       71.25      9.17 o 
 -11   6   4      142.59      141.32     13.63 o 
 -10   6   4      163.41      142.35      9.46 o 
  -9   6   4      679.62      639.55     15.70 o 
  -8   6   4       88.22       85.10      7.24 o 
  -7   6   4     3448.00     3544.34     45.23 o 
  -6   6   4      914.92      914.47     16.81 o 
  -5   6   4     4770.34     4957.56     58.19 o 
  -4   6   4      309.35      271.29      6.94 o 
  -3   6   4     4234.33     4279.46     36.81 o 
  -2   6   4      378.91      377.05      7.65 o 
  -1   6   4     1620.29     1510.75     16.65 o 
   0   6   4      529.57      521.85      8.09 o 
   1   6   4     1042.30     1008.13     12.33 o 
   2   6   4      267.58      218.22      7.84 o 
   3   6   4     2668.16     2726.18     34.27 o 
   4   6   4      165.64      149.28      6.65 o 
   5   6   4      669.38      680.76     13.72 o 
   6   6   4      328.59      324.66     10.17 o 
   7   6   4        0.98        5.48      5.04 o 
   8   6   4      256.92      244.64      9.96 o 
   9   6   4      480.08      436.45     18.81 o 
  10   6   4      313.62      304.94     12.14 o 
  11   6   4       23.72       19.97     11.33 o 
  12   6   4      195.99      219.19     12.23 o 
 -12   7   4       74.70       90.73     10.07 o 
 -11   7   4        0.64       -6.74      6.74 o 
 -10   7   4      162.11      143.87      9.93 o 
  -9   7   4       75.38       71.10      7.77 o 
  -8   7   4       58.02       63.04      7.30 o 
  -7   7   4        3.71        1.05      5.35 o 
  -6   7   4      604.51      551.90     13.33 o 
  -5   7   4      249.19      251.90      8.90 o 
  -4   7   4      321.75      294.49      9.14 o 
  -3   7   4      502.55      466.27      9.35 o 
  -2   7   4      273.21      211.41      6.71 o 
  -1   7   4      338.23      304.22      6.54 o 
   0   7   4     1202.58     1161.65     15.93 o 
   1   7   4     1345.24     1311.16     18.97 o 
   2   7   4      690.67      613.50     15.08 o 
   3   7   4      719.43      680.75     13.45 o 
   4   7   4     5348.72     5434.58     63.59 o 
   5   7   4     1596.98     1570.08     24.02 o 
   6   7   4     1187.49     1185.67     20.64 o 
   7   7   4      441.51      403.27     11.98 o 
   8   7   4     1216.17     1243.69     22.69 o 
   9   7   4       31.81       28.29      6.83 o 
  10   7   4      514.64      523.81     26.65 o 
  11   7   4      274.26      318.18     14.20 o 
 -11   8   4      247.83      237.71     12.81 o 
 -10   8   4      902.85      972.47     21.77 o 
  -9   8   4      252.59      300.35     12.27 o 
  -8   8   4       49.67       42.04      7.34 o 
  -7   8   4      803.54      807.95     22.75 o 
  -6   8   4     1261.99     1226.79     21.91 o 
  -5   8   4     1693.93     1778.35     26.80 o 
  -4   8   4     1443.40     1397.80     22.15 o 
  -3   8   4      951.48      919.33     16.55 o 
  -2   8   4       16.62       14.50      3.80 o 
  -1   8   4      381.50      394.58     12.96 o 
   0   8   4      878.70      849.46     18.10 o 
   1   8   4     1547.36     1503.00     22.41 o 
   2   8   4      226.69      223.44      8.18 o 
   3   8   4      218.78      197.32     14.81 o 
   4   8   4       14.76       12.97      5.13 o 
   5   8   4      110.02      108.13      7.27 o 
   6   8   4       77.13       58.21      7.87 o 
   7   8   4       65.33       51.40      6.88 o 
   8   8   4      140.35      131.21      9.16 o 
   9   8   4        2.12        4.78      6.89 o 
  10   8   4        2.15       -2.12      7.11 o 
 -10   9   4        7.35       21.05      8.57 o 
  -9   9   4        5.11        3.86      7.07 o 
  -8   9   4       13.96       11.51      6.86 o 
  -7   9   4        6.20       11.46      6.26 o 
  -6   9   4      501.73      464.68     13.45 o 
  -5   9   4       40.56       39.50      6.46 o 
  -4   9   4       19.68       21.12      5.73 o 
  -3   9   4      227.56      222.51     10.52 o 
  -2   9   4       46.91       47.88      6.98 o 
  -1   9   4     1514.66     1508.77     23.62 o 
   0   9   4      746.62      732.31     15.08 o 
   1   9   4      770.09      751.87     16.25 o 
   2   9   4      833.03      842.39     16.33 o 
   3   9   4      686.78      714.71     17.44 o 
   4   9   4        3.36        5.69      5.33 o 
   5   9   4      972.09      984.52     19.23 o 
   6   9   4        3.76        3.77      5.89 o 
   7   9   4     1146.34     1211.63     23.07 o 
   8   9   4       49.63       58.21      8.25 o 
   9   9   4      716.93      775.44     26.04 o 
  -9  10   4        3.32        0.80      7.62 o 
  -8  10   4     2061.52     2054.09     49.00 o 
  -7  10   4       96.96       89.45      8.96 o 
  -6  10   4      413.75      443.34     21.69 o 
  -5  10   4        9.34        9.12      7.18 o 
  -4  10   4      582.49      594.23     17.64 o 
  -3  10   4       59.08       59.71      8.14 o 
  -2  10   4     1863.25     1909.20     34.06 o 
  -1  10   4      204.81      186.80     16.03 o 
   0  10   4     1402.35     1470.62     27.94 o 
   1  10   4       39.19       27.44      7.05 o 
   2  10   4      494.87      448.00     24.61 o 
   3  10   4       99.48      108.67      7.81 o 
   4  10   4       61.15       68.44      7.19 o 
   5  10   4       11.68        9.60      6.31 o 
   6  10   4       61.19       53.74      7.71 o 
   7  10   4       26.34       19.03      7.33 o 
   8  10   4        4.12        0.43      7.20 o 
  -7  11   4       14.57       27.53      9.75 o 
  -6  11   4      141.65      117.52     11.46 o 
  -5  11   4       21.27       26.98      8.72 o 
  -4  11   4      129.79      134.23     17.96 o 
  -3  11   4      177.12      176.71     11.54 o 
  -2  11   4       11.86       10.92      7.25 o 
  -1  11   4      664.46      684.86     23.88 o 
   0  11   4      513.05      485.13     30.36 o 
   1  11   4      246.33      233.00     11.98 o 
   2  11   4        6.70       10.96      7.36 o 
   3  11   4      509.05      497.45     21.78 o 
   4  11   4        5.65       15.67      8.54 o 
   5  11   4     1052.83     1079.26     21.95 o 
   6  11   4       16.83       17.17      7.44 o 
  -4  12   4      208.11      218.97     13.79 o 
  -3  12   4      222.92      204.93     26.15 o 
  -2  12   4      540.23      596.44     23.71 o 
  -1  12   4       48.87       31.55     10.74 o 
   0  12   4      509.75      578.51     23.55 o 
   1  12   4      101.60       99.52     12.99 o 
   2  12   4       30.61       34.06      8.68 o 
   3  12   4      121.70      141.07     14.53 o 
 -13   0   5     1624.61     1648.67     53.64 o 
 -11   0   5     2664.84     2625.91     97.86 o 
  -9   0   5       28.47       38.21      5.83 o 
  -7   0   5     2724.51     2787.43     51.83 o 
  -5   0   5     5121.67     5419.71     70.54 o 
  -3   0   5     4609.05     5062.69     79.00 o 
  -1   0   5     1479.60     1672.18     68.26 o 
   1   0   5     6537.23     7084.13     74.95 o 
   3   0   5      120.87       91.40      7.38 o 
   5   0   5      814.41      709.66     13.62 o 
   7   0   5     1086.65      969.09     17.86 o 
   9   0   5     2547.57     2713.33     51.64 o 
  11   0   5     2582.47     2644.67     83.26 o 
  13   0   5      863.80      869.43     45.19 o 
 -14   1   5      212.43      193.84     15.73 o 
 -13   1   5      258.38      212.26     12.27 o 
 -12   1   5      246.29      265.07     12.57 o 
 -11   1   5      102.70       81.85      7.31 o 
 -10   1   5      407.47      390.74     13.31 o 
  -9   1   5     1322.08     1275.64     18.53 o 
  -8   1   5     3144.87     3154.87     45.70 o 
  -7   1   5      419.35      399.57      8.05 o 
  -6   1   5     2700.28     2556.32     26.30 o 
  -5   1   5     2031.51     2081.96     21.85 o 
  -4   1   5     5887.49     6001.52     54.17 o 
  -3   1   5     2724.28     2964.24     28.05 o 
  -2   1   5     9261.98     9587.88     82.95 o 
  -1   1   5      866.13      856.19     13.90 o 
   0   1   5     4937.34     5233.59     42.50 o 
   1   1   5      130.82      164.99      4.51 o 
   2   1   5     3520.20     3472.80     29.27 o 
   3   1   5      226.59      211.07      4.41 o 
   4   1   5     4969.56     5114.90     46.45 o 
   5   1   5     2417.89     2564.19     25.53 o 
   6   1   5     2003.97     1850.91     19.89 o 
   7   1   5      211.21      181.69      7.61 o 
   8   1   5      262.40      234.88      8.40 o 
   9   1   5        9.73        6.48      9.38 o 
  10   1   5       24.94       35.52      7.39 o 
  11   1   5        1.51       -4.00      6.74 o 
  12   1   5       22.32       11.05     10.44 o 
  13   1   5       84.34       73.79     15.06 o 
 -14   2   5       74.03       74.98     13.17 o 
 -13   2   5      790.84      792.16     21.48 o 
 -12   2   5      248.47      223.15     12.15 o 
 -11   2   5      519.12      527.11     21.41 o 
 -10   2   5       45.62       49.65      5.47 o 
  -9   2   5      220.93      216.22      7.62 o 
  -8   2   5      896.04      875.68     12.83 o 
  -7   2   5       18.28       22.93      3.36 o 
  -6   2   5     3467.71     3634.50     35.38 o 
  -5   2   5      433.64      397.46      7.16 o 
  -4   2   5      697.00      827.29     10.57 o 
  -3   2   5      140.94      165.67      7.37 o 
  -2   2   5      425.07      417.63      6.09 o 
  -1   2   5       34.01       31.62      1.85 o 
   0   2   5       11.86       11.12      2.01 o 
   1   2   5      559.66      459.95      6.35 o 
   2   2   5      141.07      152.73      3.74 o 
   3   2   5     1316.40     1336.83     13.06 o 
   4   2   5      995.23      954.52     11.35 o 
   5   2   5      755.91      698.81      9.44 o 
   6   2   5      212.13      183.33      4.93 o 
   7   2   5     2200.20     2258.35     26.67 o 
   8   2   5     1892.69     1907.31     27.79 o 
   9   2   5     1319.13     1299.68     23.39 o 
  10   2   5      640.89      628.29     21.42 o 
  11   2   5      674.79      693.95     20.11 o 
  12   2   5       27.84       29.58      8.61 o 
  13   2   5      224.56      235.01     14.50 o 
 -14   3   5       32.86       28.03      8.92 o 
 -13   3   5        1.95        6.89      7.88 o 
 -12   3   5        1.31        1.85      6.28 o 
 -11   3   5      363.30      342.46     12.00 o 
 -10   3   5       60.52       60.80      8.16 o 
  -9   3   5       83.63       79.75      6.72 o 
  -8   3   5      702.99      644.60     12.25 o 
  -7   3   5     2604.47     2548.03     29.26 o 
  -6   3   5     2969.02     3120.35     33.24 o 
  -5   3   5      252.57      182.24      5.12 o 
  -4   3   5     2556.24     2563.24     25.48 o 
  -3   3   5     8517.55     8938.91     78.39 o 
  -2   3   5     2784.69     2806.48     26.08 o 
  -1   3   5     7812.36     8280.61     66.83 o 
   0   3   5     1390.07     1313.64     14.22 o 
   1   3   5     9049.98     9979.58     86.68 o 
   2   3   5     9230.94    10160.04     88.22 o 
   3   3   5     1950.22     1989.13     20.02 o 
   4   3   5     2958.72     3119.68     27.24 o 
   5   3   5     1727.50     1687.69     16.45 o 
   6   3   5     1032.57     1039.65     17.22 o 
   7   3   5      129.72      107.70      6.35 o 
   8   3   5      549.76      542.05     13.09 o 
   9   3   5       19.57       11.34      5.08 o 
  10   3   5       76.57       72.07      7.28 o 
  11   3   5        1.90       -1.08      7.05 o 
  12   3   5       25.28       23.32      8.81 o 
  13   3   5        2.32        7.81      9.04 o 
 -14   4   5      325.66      358.96     26.21 o 
 -13   4   5       16.46       15.56      7.27 o 
 -12   4   5     1003.95      969.52     20.91 o 
 -11   4   5       34.87       35.73      6.96 o 
 -10   4   5      666.78      645.15     26.42 o 
  -9   4   5     1208.76     1215.81     21.44 o 
  -8   4   5     1092.81     1105.82     19.42 o 
  -7   4   5     1265.04     1300.18     18.29 o 
  -6   4   5      616.82      560.40      9.36 o 
  -5   4   5       19.94       14.19      2.85 o 
  -4   4   5       73.45       78.53      3.65 o 
  -3   4   5        0.47        2.26      2.14 o 
  -2   4   5       19.61       21.19      2.26 o 
  -1   4   5      987.09     1052.68     12.35 o 
   0   4   5      347.91      357.90      6.37 o 
   1   4   5      946.91     1033.76     13.07 o 
   2   4   5     1571.57     1575.58     16.96 o 
   3   4   5      910.16      963.73     11.79 o 
   4   4   5     4184.09     4252.64     43.76 o 
   5   4   5       63.77       50.33      5.48 o 
   6   4   5     4119.97     4186.20     50.50 o 
   7   4   5      368.51      346.74     10.39 o 
   8   4   5      472.53      478.40     12.47 o 
   9   4   5       12.79       17.02      5.80 o 
  10   4   5      443.68      447.10     13.63 o 
  11   4   5      107.68      109.90      8.80 o 
  12   4   5      713.03      768.67     23.19 o 
  13   4   5       58.38       43.20     10.54 o 
 -13   5   5      313.81      378.86     24.78 o 
 -12   5   5       15.13        1.83      6.99 o 
 -11   5   5       87.81       85.01      8.63 o 
 -10   5   5       13.07       14.20      6.35 o 
  -9   5   5     2121.31     2135.33     31.85 o 
  -8   5   5       61.97       55.52      7.36 o 
  -7   5   5     1520.18     1530.30     23.74 o 
  -6   5   5       23.30       31.02      5.35 o 
  -5   5   5     2874.09     2964.13     29.83 o 
  -4   5   5       71.31       59.20      3.62 o 
  -3   5   5     1708.71     1608.88     17.72 o 
  -2   5   5       10.15        7.66      2.20 o 
  -1   5   5     8846.94     9198.25     81.01 o 
   0   5   5        8.66        6.56      2.47 o 
   1   5   5     2771.59     2643.55     26.21 o 
   2   5   5      128.15      115.64      4.55 o 
   3   5   5     4347.01     4320.64     44.65 o 
   4   5   5       21.92       26.11      4.10 o 
   5   5   5       23.82       24.66      4.65 o 
   6   5   5      886.85      890.38     21.79 o 
   7   5   5     2183.01     2234.44     31.60 o 
   8   5   5       16.41       12.43      5.33 o 
   9   5   5     1240.05     1275.32     35.35 o 
  10   5   5        5.54        1.89      5.91 o 
  11   5   5        4.11        5.69      6.55 o 
  12   5   5        3.80       -1.95      7.16 o 
 -13   6   5       24.71       25.38     10.42 o 
 -12   6   5      117.56      145.69     10.94 o 
 -11   6   5       64.14       81.19     10.23 o 
 -10   6   5     1450.10     1574.17     51.77 o 
  -9   6   5      158.93      132.93      8.94 o 
  -8   6   5      816.34      813.64     17.32 o 
  -7   6   5      155.63      150.22      8.10 o 
  -6   6   5      209.83      182.55      8.00 o 
  -5   6   5       88.39       80.17      9.43 o 
  -4   6   5       36.86       39.30      3.61 o 
  -3   6   5     1488.57     1551.65     16.10 o 
  -2   6   5      103.25      100.50      3.78 o 
  -1   6   5      107.26       99.99      4.06 o 
   0   6   5       17.47       19.72      2.89 o 
   1   6   5      209.93      192.75      7.21 o 
   2   6   5      171.90      146.86      5.44 o 
   3   6   5       69.35       69.63     12.55 o 
   4   6   5      519.77      488.31     11.25 o 
   5   6   5        4.21        1.27      4.41 o 
   6   6   5     2184.76     2199.09     30.99 o 
   7   6   5      579.95      556.81     13.75 o 
   8   6   5      615.52      583.40     19.34 o 
   9   6   5       16.14       16.85      6.48 o 
  10   6   5      303.20      308.68     17.43 o 
  11   6   5      167.81      176.39     10.99 o 
  12   6   5     1098.75     1199.98     25.20 o 
 -12   7   5        2.06        6.76      8.07 o 
 -11   7   5      354.95      371.40     14.38 o 
 -10   7   5      233.87      216.66     11.34 o 
  -9   7   5      972.53      980.14     20.59 o 
  -8   7   5      287.04      285.15     11.25 o 
  -7   7   5     1210.83     1239.24     21.92 o 
  -6   7   5     1064.63     1041.89     19.08 o 
  -5   7   5      977.09      947.52     17.39 o 
  -4   7   5      821.06      752.39     14.71 o 
  -3   7   5     5604.68     5736.88     58.86 o 
  -2   7   5     1321.71     1282.15     15.62 o 
  -1   7   5     1642.56     1580.24     20.99 o 
   0   7   5      829.47      791.88     12.68 o 
   1   7   5     4123.67     4064.17     43.36 o 
   2   7   5      297.13      277.30      8.57 o 
   3   7   5     1261.22     1262.52     19.94 o 
   4   7   5      214.54      209.46      8.21 o 
   5   7   5     1936.38     1915.41     28.09 o 
   6   7   5       65.37       62.59      6.67 o 
   7   7   5      213.14      226.03      9.74 o 
   8   7   5       47.73       44.22      7.15 o 
   9   7   5      213.53      222.52     13.43 o 
  10   7   5       34.43       32.91      7.80 o 
  11   7   5        0.77       -5.90      9.77 o 
 -11   8   5       97.99      113.53     12.42 o 
 -10   8   5       19.10       20.10      7.75 o 
  -9   8   5      125.47      126.62      9.54 o 
  -8   8   5      548.39      535.25     15.10 o 
  -7   8   5      303.54      305.47     11.71 o 
  -6   8   5      266.12      250.73     10.03 o 
  -5   8   5        1.33        7.12      5.29 o 
  -4   8   5       14.87       11.10      5.00 o 
  -3   8   5      144.50      142.06      8.54 o 
  -2   8   5        0.32       -4.12      4.12 o 
  -1   8   5      271.37      256.43      7.64 o 
   0   8   5       66.69       60.03      4.89 o 
   1   8   5       76.99       71.65      5.63 o 
   2   8   5      278.41      247.08      8.72 o 
   3   8   5      987.46      946.33     17.36 o 
   4   8   5        4.79        9.12      5.07 o 
   5   8   5      532.65      562.08     14.90 o 
   6   8   5      220.28      240.55     10.23 o 
   7   8   5      176.17      169.70      9.46 o 
   8   8   5     1131.48     1177.71     22.98 o 
   9   8   5      658.28      673.88     18.00 o 
  10   8   5      127.51      120.95     10.29 o 
 -10   9   5       70.71      105.51     10.64 o 
  -9   9   5       87.25       70.09      9.22 o 
  -8   9   5      536.74      538.12     15.88 o 
  -7   9   5      116.57      109.72      8.86 o 
  -6   9   5      575.18      617.17     15.40 o 
  -5   9   5      131.57      109.79      7.90 o 
  -4   9   5     1015.61     1008.16     19.00 o 
  -3   9   5      508.21      482.07     15.16 o 
  -2   9   5     1491.18     1448.13     35.39 o 
  -1   9   5      107.08       95.99      6.90 o 
   0   9   5      971.43      951.26     17.73 o 
   1   9   5       31.38       21.05      5.33 o 
   2   9   5     2394.64     2506.75     34.36 o 
   3   9   5      138.65      131.34      7.79 o 
   4   9   5     1027.08      966.09     18.82 o 
   5   9   5      149.62      140.05      8.63 o 
   6   9   5       18.55       20.31      6.46 o 
   7   9   5      483.31      451.57     14.16 o 
   8   9   5       48.20       58.48      8.49 o 
   9   9   5      166.93      189.03     11.49 o 
  -8  10   5       20.82       17.56      7.87 o 
  -7  10   5      352.81      379.50     22.32 o 
  -6  10   5      141.19      163.33      9.82 o 
  -5  10   5        8.34       -4.48      7.27 o 
  -4  10   5       25.10       20.35      8.87 o 
  -3  10   5      253.09      242.57     12.24 o 
  -2  10   5       36.93       27.26      7.58 o 
  -1  10   5      178.28      190.54     10.95 o 
   0  10   5       50.52       39.12      7.36 o 
   1  10   5      962.34      969.04     21.84 o 
   2  10   5       90.14       90.31      8.98 o 
   3  10   5      391.85      392.57     12.46 o 
   4  10   5       61.89       55.31      8.82 o 
   5  10   5      537.22      542.40     15.98 o 
   6  10   5        4.51        1.63      6.22 o 
   7  10   5      693.01      763.39     18.92 o 
  -7  11   5        1.27       -7.43     12.45 o 
  -6  11   5      644.31      708.93     32.23 o 
  -5  11   5       42.39       27.27      8.95 o 
  -4  11   5     1453.44     1587.20     32.39 o 
  -3  11   5       66.46       55.13      8.81 o 
  -2  11   5      676.12      719.43     20.17 o 
  -1  11   5       28.97       29.21     10.17 o 
   0  11   5      815.32      817.54     43.71 o 
   1  11   5        1.10       -2.44      6.92 o 
   2  11   5     1721.41     1832.10     34.69 o 
   3  11   5        0.42       -3.17      7.43 o 
   4  11   5      872.04      926.70     23.44 o 
   5  11   5      100.01       97.49      9.25 o 
   6  11   5       93.83      106.50      9.69 o 
  -3  12   5       58.42       30.10     11.41 o 
  -2  12   5        8.06        0.80     10.15 o 
  -1  12   5       53.25       41.94     11.51 o 
   0  12   5      269.18      251.52     26.61 o 
   1  12   5       94.88      109.69     25.03 o 
   2  12   5      115.23      122.70     11.28 o 
 -12   0   6       70.16       65.12     10.07 o 
 -10   0   6       18.20       12.65      6.63 o 
  -8   0   6      154.13      154.10      7.94 o 
  -6   0   6     2639.66     2727.76     39.51 o 
  -4   0   6     7340.73     7840.27     98.65 o 
  -2   0   6     6444.31     6461.47    100.82 o 
   0   0   6       63.95       55.47      2.95 o 
   2   0   6     4859.86     5079.72     64.60 o 
   4   0   6     4961.85     4733.90     61.73 o 
   6   0   6     3791.14     3741.45     51.24 o 
   8   0   6      726.81      674.37     19.95 o 
  10   0   6     3478.69     3643.53     67.14 o 
  12   0   6       90.94       90.81     20.81 o 
 -14   1   6        2.73      -13.18     13.18 o 
 -13   1   6      419.26      411.99     18.89 o 
 -12   1   6      242.41      220.98     10.05 o 
 -11   1   6     1179.21     1167.16     21.16 o 
 -10   1   6       89.32       95.05      6.26 o 
  -9   1   6     4643.66     4844.54     47.22 o 
  -8   1   6       85.79       80.00      4.73 o 
  -7   1   6     3390.81     3472.93     34.75 o 
  -6   1   6       83.71       56.35      3.79 o 
  -5   1   6     2800.99     2779.72     27.92 o 
  -4   1   6     1116.72     1228.31     14.14 o 
  -3   1   6      427.35      381.55      7.72 o 
  -2   1   6      804.84      875.93     11.34 o 
  -1   1   6     2682.05     2756.95     28.61 o 
   0   1   6      459.92      458.30      6.29 o 
   1   1   6       14.24       23.16      1.94 o 
   2   1   6      102.92       99.98      2.98 o 
   3   1   6       66.81       59.42      2.94 o 
   4   1   6      306.48      289.98      5.76 o 
   5   1   6       82.57       70.19      3.48 o 
   6   1   6      917.11      942.42     15.55 o 
   7   1   6       59.13       47.00      4.17 o 
   8   1   6      472.09      450.54     14.03 o 
   9   1   6      275.81      240.93     11.59 o 
  10   1   6      572.24      551.10     17.28 o 
  11   1   6      420.52      439.65     16.36 o 
  12   1   6       64.18       56.14     13.23 o 
  13   1   6      316.82      359.63     30.12 o 
 -14   2   6        6.65       15.14     15.22 o 
 -13   2   6       18.05       15.24      9.73 o 
 -12   2   6        5.61        7.50      8.69 o 
 -11   2   6       53.61       42.05      6.42 o 
 -10   2   6      109.51      103.18      6.59 o 
  -9   2   6      179.40      156.78      7.01 o 
  -8   2   6        7.22        2.72      3.40 o 
  -7   2   6      348.32      317.35      7.58 o 
  -6   2   6      728.75      698.06     10.70 o 
  -5   2   6     1154.69     1090.05     13.67 o 
  -4   2   6     1656.69     1631.53     17.68 o 
  -3   2   6     1173.58     1128.16     14.68 o 
  -2   2   6     9879.25    10852.14     94.13 o 
  -1   2   6      807.91      761.98      8.44 o 
   0   2   6    12945.88    13960.30    110.38 o 
   1   2   6     2764.40     2804.02     26.57 o 
   2   2   6      402.07      331.86      5.76 o 
   3   2   6    10390.37    11257.79     89.97 o 
   4   2   6     7470.29     7895.00     64.37 o 
   5   2   6     4204.70     4339.83     40.80 o 
   6   2   6      813.85      752.07     13.33 o 
   7   2   6     1945.16     2007.57     28.32 o 
   8   2   6     2015.72     1977.74     28.77 o 
   9   2   6       67.31       52.18      6.16 o 
  10   2   6      322.59      305.93     14.21 o 
  11   2   6      342.25      304.46     14.53 o 
  12   2   6      150.01      142.14     11.87 o 
  13   2   6       44.49       44.98     13.84 o 
 -14   3   6      817.74      833.27     42.07 o 
 -13   3   6        6.59       -2.02     15.38 o 
 -12   3   6      349.20      374.81     19.06 o 
 -11   3   6      618.19      635.94     15.88 o 
 -10   3   6      855.43      837.94     30.90 o 
  -9   3   6      220.72      205.23      7.80 o 
  -8   3   6      203.11      171.44      6.94 o 
  -7   3   6     1715.11     1681.30     26.75 o 
  -6   3   6     3660.22     3778.23     37.09 o 
  -5   3   6      595.02      581.84     10.63 o 
  -4   3   6     2854.23     2828.28     28.04 o 
  -3   3   6     1340.07     1289.80     14.60 o 
  -2   3   6     1250.38     1221.90     12.67 o 
  -1   3   6      839.00      796.60      9.21 o 
   0   3   6     2308.50     2405.69     23.69 o 
   1   3   6     4279.81     4820.01     43.90 o 
   2   3   6       87.78       86.16     13.01 o 
   3   3   6      388.83      379.91      6.65 o 
   4   3   6       50.73       61.53      3.24 o 
   5   3   6      124.64      133.48      3.92 o 
   6   3   6        2.81        5.05      3.98 o 
   7   3   6        3.09       13.90      4.73 o 
   8   3   6     2370.87     2396.36     33.59 o 
   9   3   6      570.44      551.73     13.97 o 
  10   3   6       17.07       19.51      6.63 o 
  11   3   6       46.66       43.67      9.15 o 
  12   3   6       70.49       76.24     10.79 o 
  13   3   6      351.30      383.11     17.56 o 
 -13   4   6       26.57        0.60      7.77 o 
 -12   4   6       52.07       49.53      9.33 o 
 -11   4   6        0.31        2.58      7.07 o 
 -10   4   6        3.80       -1.70      5.52 o 
  -9   4   6      772.55      745.86     19.89 o 
  -8   4   6      717.15      696.94     20.33 o 
  -7   4   6      328.40      337.52     14.65 o 
  -6   4   6       82.61       82.32      5.25 o 
  -5   4   6      330.45      278.06      7.61 o 
  -4   4   6        2.90       -1.96      2.40 o 
  -3   4   6     1655.76     1563.08     17.27 o 
  -2   4   6       12.75       22.88      2.46 o 
  -1   4   6     3138.27     2984.26     26.72 o 
   0   4   6     1263.67     1227.68     14.24 o 
   1   4   6     3116.79     3084.86     29.98 o 
   2   4   6     1331.59     1307.06     15.02 o 
   3   4   6     3961.94     3924.99     39.19 o 
   4   4   6      179.77      190.33      8.64 o 
   5   4   6     3909.44     3941.55     47.51 o 
   6   4   6     4394.11     4540.14     54.48 o 
   7   4   6       45.16       54.00      5.79 o 
   8   4   6       92.79       94.40     10.96 o 
   9   4   6      559.55      560.93     14.52 o 
  10   4   6        6.03       15.90      6.37 o 
  11   4   6      242.28      246.92     20.47 o 
  12   4   6       10.85       -4.49      9.47 o 
 -13   5   6       63.57       56.39     10.27 o 
 -12   5   6      718.27      715.72     21.81 o 
 -11   5   6       83.91       76.56      9.95 o 
 -10   5   6      834.16      816.32     18.43 o 
  -9   5   6        7.57        7.33      5.83 o 
  -8   5   6     3202.05     3324.27     43.73 o 
  -7   5   6      682.39      663.62     20.21 o 
  -6   5   6     1464.56     1409.80     24.67 o 
  -5   5   6      122.77      115.20      4.86 o 
  -4   5   6     2698.52     2654.15     27.23 o 
  -3   5   6       13.54       18.38      3.00 o 
  -2   5   6     2624.29     2599.61     24.18 o 
  -1   5   6       69.64       63.15      3.57 o 
   0   5   6      442.47      372.74      7.06 o 
   1   5   6      773.15      722.66     10.29 o 
   2   5   6       27.98       29.65      3.11 o 
   3   5   6       23.98       11.62      3.23 o 
   4   5   6        0.32        1.47      3.73 o 
   5   5   6       89.16       83.17      6.00 o 
   6   5   6       58.66       55.25      5.84 o 
   7   5   6      306.99      284.55     10.36 o 
   8   5   6      325.34      336.23     11.39 o 
   9   5   6       54.94       47.17      7.11 o 
  10   5   6     1744.37     1813.72     30.11 o 
  11   5   6        8.35        1.32      6.98 o 
  12   5   6       98.70       88.56     12.05 o 
 -12   6   6        0.12       -6.45      8.13 o 
 -11   6   6       30.42       28.54      8.99 o 
 -10   6   6       56.04       50.69      9.45 o 
  -9   6   6        4.16       16.29      6.55 o 
  -8   6   6     1107.42     1065.08     27.01 o 
  -7   6   6      923.13      934.47     18.14 o 
  -6   6   6       55.10       55.04      5.99 o 
  -5   6   6      922.63      938.45     16.84 o 
  -4   6   6      755.71      688.73     13.28 o 
  -3   6   6     1533.63     1476.67     15.87 o 
  -2   6   6      476.77      444.31     13.44 o 
  -1   6   6     5390.60     5376.14     49.92 o 
   0   6   6       48.25       46.47      3.60 o 
   1   6   6     4414.89     4465.50     46.67 o 
   2   6   6       80.18       64.35      4.82 o 
   3   6   6     1775.56     1724.36     24.56 o 
   4   6   6       91.87       69.88      5.74 o 
   5   6   6     2502.80     2582.06     34.62 o 
   6   6   6      715.70      698.00     24.20 o 
   7   6   6      951.24     1007.12     19.30 o 
   8   6   6       23.16       19.17      8.75 o 
   9   6   6     2933.87     3185.29     44.28 o 
  10   6   6      375.16      394.62     15.31 o 
  11   6   6      590.04      600.28     23.18 o 
 -12   7   6      268.31      284.73     21.14 o 
 -11   7   6      428.98      468.69     33.15 o 
 -10   7   6      967.82      901.42     27.07 o 
  -9   7   6      276.92      318.60     21.48 o 
  -8   7   6      112.72      131.41      8.95 o 
  -7   7   6      369.51      352.03     19.23 o 
  -6   7   6     1520.04     1563.25     28.18 o 
  -5   7   6       20.08       22.08      5.25 o 
  -4   7   6     1908.90     1879.72     27.21 o 
  -3   7   6        4.74        5.11      3.02 o 
  -2   7   6       22.05       13.23      3.10 o 
  -1   7   6      143.96      131.73      5.08 o 
   0   7   6      102.97       99.02      5.87 o 
   1   7   6      363.98      347.15      8.61 o 
   2   7   6        6.87        2.12      4.01 o 
   3   7   6      754.00      722.57     14.42 o 
   4   7   6        1.85       -2.45      4.44 o 
   5   7   6       15.41       16.26      5.21 o 
   6   7   6      330.57      290.90     10.57 o 
   7   7   6       56.56       56.21      7.07 o 
   8   7   6        3.48        5.24      7.67 o 
   9   7   6      131.26      128.97     15.48 o 
  10   7   6       38.23       30.81      8.01 o 
 -11   8   6       10.45        4.29      9.48 o 
 -10   8   6        1.08       -3.12      8.97 o 
  -9   8   6       93.23       95.46     11.12 o 
  -8   8   6        7.79        4.93      6.51 o 
  -7   8   6      522.23      518.61     26.31 o 
  -6   8   6      112.29      125.44      8.36 o 
  -5   8   6     1744.62     1748.69     27.05 o 
  -4   8   6       11.22       10.30      5.17 o 
  -3   8   6       32.50       32.59      5.28 o 
  -2   8   6      608.67      588.82     17.03 o 
  -1   8   6     1104.20     1105.27     21.27 o 
   0   8   6     3883.52     3883.60     42.66 o 
   1   8   6      669.41      633.66     13.42 o 
   2   8   6     1360.49     1403.61     22.18 o 
   3   8   6      889.05      913.47     17.20 o 
   4   8   6     1730.51     1747.79     26.79 o 
   5   8   6       22.58       32.44      6.76 o 
   6   8   6      349.47      364.51     12.02 o 
   7   8   6      716.48      695.24     16.88 o 
   8   8   6      315.97      357.82     13.16 o 
   9   8   6       32.18       41.05      8.24 o 
  10   8   6        3.33        1.13     11.17 o 
  -9   9   6      621.34      656.23     21.36 o 
  -8   9   6      171.78      138.58     11.70 o 
  -7   9   6       61.11       73.57      8.32 o 
  -6   9   6      344.78      359.16     12.40 o 
  -5   9   6     1642.18     1686.29     27.17 o 
  -4   9   6      539.35      529.06     16.55 o 
  -3   9   6      697.93      719.31     18.58 o 
  -2   9   6       52.16       47.88      6.09 o 
  -1   9   6      832.09      839.60     16.81 o 
   0   9   6      503.42      487.22     18.42 o 
   1   9   6      314.08      283.32      9.74 o 
   2   9   6      344.47      317.72     15.93 o 
   3   9   6        0.21        3.50      5.49 o 
   4   9   6       30.79       29.08      6.25 o 
   5   9   6      303.33      284.00     11.30 o 
   6   9   6      119.64      106.01      8.69 o 
   7   9   6      392.58      427.28     14.38 o 
   8   9   6        1.38        5.99      7.07 o 
  -8  10   6       31.09       43.63     10.20 o 
  -7  10   6        9.09        8.14     10.00 o 
  -6  10   6      404.69      415.98     13.84 o 
  -5  10   6       68.27       47.03      8.73 o 
  -4  10   6      677.35      731.13     21.93 o 
  -3  10   6        1.43       -6.60      6.60 o 
  -2  10   6     1012.95     1033.33     50.74 o 
  -1  10   6      427.67      445.41     14.84 o 
   0  10   6      394.25      397.07     22.85 o 
   1  10   6      183.54      157.95     10.31 o 
   2  10   6     1055.72     1091.91     20.42 o 
   3  10   6        4.77        9.88      6.07 o 
   4  10   6      936.11      983.08     19.97 o 
   5  10   6      261.17      232.07     10.97 o 
   6  10   6     1574.73     1671.64     28.91 o 
   7  10   6        7.26       11.12      7.59 o 
  -6  11   6       19.08       32.36     12.05 o 
  -5  11   6      471.23      514.90     19.87 o 
  -4  11   6       49.83       49.99      9.40 o 
  -3  11   6      331.79      347.10     15.98 o 
  -2  11   6        0.20        4.43      9.04 o 
  -1  11   6       43.01       50.53     10.75 o 
   0  11   6       12.59       10.78      7.46 o 
   1  11   6      126.17      140.04     20.86 o 
   2  11   6        3.13        1.48      7.13 o 
   3  11   6       53.73       59.98     12.09 o 
   4  11   6        0.58        9.23      7.02 o 
   5  11   6       20.98       12.45      7.36 o 
  -2  12   6      812.31      932.93     29.99 o 
  -1  12   6       18.63       18.97     13.42 o 
   0  12   6      779.47      840.78     28.20 o 
   1  12   6      206.90      199.86     16.37 o 
 -13   0   7      359.13      363.98     26.17 o 
 -11   0   7       18.25       11.27     12.70 o 
  -9   0   7     6797.82     7036.35     92.77 o 
  -7   0   7     5148.06     5408.38     72.33 o 
  -5   0   7     4806.80     5156.71     67.96 o 
  -3   0   7    10238.75    10189.59    156.95 o 
  -1   0   7     3041.84     2999.47     63.54 o 
   1   0   7    10398.41    11127.01    116.93 o 
   3   0   7     8563.47     8714.02    108.70 o 
   5   0   7       16.90       20.75      4.01 o 
   7   0   7       40.66       36.87      5.74 o 
   9   0   7      575.36      533.59     27.21 o 
  11   0   7       50.95       45.26     16.38 o 
  13   0   7       76.65       98.56     22.57 o 
 -14   1   7      256.78      252.32     24.53 o 
 -13   1   7      131.13      117.41     18.86 o 
 -12   1   7      483.95      501.97     21.19 o 
 -11   1   7      643.05      557.78     17.28 o 
 -10   1   7      582.09      558.12     23.69 o 
  -9   1   7      214.04      181.24      7.37 o 
  -8   1   7      537.27      538.99     13.36 o 
  -7   1   7      345.72      324.38      7.63 o 
  -6   1   7      233.61      220.40      9.74 o 
  -5   1   7     2035.85     2238.36     23.53 o 
  -4   1   7      421.07      403.58      6.80 o 
  -3   1   7      220.07      271.09      5.88 o 
  -2   1   7      997.81     1054.86     20.30 o 
  -1   1   7       16.03       13.04      1.97 o 
   0   1   7       20.10       20.52      2.09 o 
   1   1   7     1285.23     1304.83     13.02 o 
   2   1   7     5269.84     5463.11     45.40 o 
   3   1   7      818.88      779.63     12.59 o 
   4   1   7     2872.30     2850.24     28.19 o 
   5   1   7       65.47       53.18      3.48 o 
   6   1   7     2005.68     1933.03     21.30 o 
   7   1   7       15.74       12.19      3.81 o 
   8   1   7     1604.51     1612.39     21.81 o 
   9   1   7       13.19        2.26      6.27 o 
  10   1   7      301.77      288.92     14.04 o 
  11   1   7      291.42      283.11     14.03 o 
  12   1   7      782.47      803.20     30.69 o 
  13   1   7       61.99       58.42     11.98 o 
 -14   2   7       77.23       69.39     18.46 o 
 -13   2   7       75.29       54.73     17.38 o 
 -12   2   7        5.97       18.98     13.22 o 
 -11   2   7      596.43      624.73     21.98 o 
 -10   2   7     2153.48     2187.41     37.15 o 
  -9   2   7      271.74      279.58     12.55 o 
  -8   2   7      212.87      206.73      7.47 o 
  -7   2   7     3060.21     3141.66     32.44 o 
  -6   2   7       42.06       26.25      3.46 o 
  -5   2   7     3389.98     3323.66     32.83 o 
  -4   2   7      433.31      336.09      8.31 o 
  -3   2   7     3493.12     3387.70     32.35 o 
  -2   2   7     6976.24     7482.05     76.23 o 
  -1   2   7      438.67      373.07      7.28 o 
   0   2   7     4841.82     5157.54     42.97 o 
   1   2   7       54.24       69.83      4.49 o 
   2   2   7      173.03      196.75      6.30 o 
   3   2   7     2774.32     2747.69     24.82 o 
   4   2   7      564.61      558.38      7.85 o 
   5   2   7      495.79      451.08      6.68 o 
   6   2   7      140.23      134.58      5.09 o 
   7   2   7        1.28       -4.36      4.36 o 
   8   2   7      659.52      643.80     15.25 o 
   9   2   7      650.16      642.31     15.12 o 
  10   2   7        0.24        8.09      7.33 o 
  11   2   7       23.62       16.13     10.20 o 
  12   2   7      300.41      265.94     16.03 o 
 -13   3   7       66.30       39.03     17.06 o 
 -12   3   7      299.05      271.03     17.20 o 
 -11   3   7      127.80      115.08     12.94 o 
 -10   3   7       30.02       16.72      7.03 o 
  -9   3   7      399.77      372.34     16.96 o 
  -8   3   7       45.04       40.39      5.87 o 
  -7   3   7      350.51      346.10      9.21 o 
  -6   3   7      655.76      627.59     10.50 o 
  -5   3   7       51.20       31.72      3.41 o 
  -4   3   7      267.91      240.56      5.71 o 
  -3   3   7      730.46      702.71      9.68 o 
  -2   3   7      354.77      400.84      7.92 o 
  -1   3   7      693.35      710.38      8.87 o 
   0   3   7    10497.72    11592.62     86.99 o 
   1   3   7     6115.74     6469.33     58.06 o 
   2   3   7     3048.75     3216.31     30.94 o 
   3   3   7     2140.82     2087.88     21.65 o 
   4   3   7      106.32       82.43      3.82 o 
   5   3   7     1050.84     1053.48     19.92 o 
   6   3   7      613.62      617.88     13.26 o 
   7   3   7     2971.56     3025.92     39.78 o 
   8   3   7     1742.97     1741.63     27.10 o 
   9   3   7     1183.15     1253.04     35.37 o 
  10   3   7     1361.81     1478.66     25.81 o 
  11   3   7      377.35      396.52     29.84 o 
  12   3   7      124.82      115.63     12.77 o 
 -13   4   7      331.78      334.55     25.95 o 
 -12   4   7      570.74      567.76     23.50 o 
 -11   4   7       55.84       53.46     11.26 o 
 -10   4   7      738.08      740.81     19.97 o 
  -9   4   7        4.38        1.29      6.53 o 
  -8   4   7     2797.88     2908.70     62.11 o 
  -7   4   7       44.85       32.58      5.62 o 
  -6   4   7      924.68      870.57     12.83 o 
  -5   4   7      660.85      646.10     10.30 o 
  -4   4   7     4025.41     4177.95     40.08 o 
  -3   4   7     1471.65     1559.68     17.63 o 
  -2   4   7     3963.00     3924.37     34.48 o 
  -1   4   7     1141.29     1155.27     12.81 o 
   0   4   7      880.66      807.05     13.12 o 
   1   4   7     1417.40     1396.75     16.07 o 
   2   4   7     4416.41     4823.69     44.97 o 
   3   4   7      248.84      228.24      5.88 o 
   4   4   7      578.22      539.41      9.97 o 
   5   4   7      727.33      734.73     14.42 o 
   6   4   7       96.54       88.61      6.46 o 
   7   4   7       24.72       27.99      5.62 o 
   8   4   7        7.56        7.33      5.92 o 
   9   4   7      110.68       99.92      8.09 o 
  10   4   7        0.60        5.05      6.53 o 
  11   4   7       13.14       19.90      8.90 o 
  12   4   7      240.73      276.02     21.99 o 
 -13   5   7      385.01      403.01     22.56 o 
 -12   5   7       19.98        6.60     11.20 o 
 -11   5   7      428.70      445.01     21.45 o 
 -10   5   7       75.29       73.41      9.38 o 
  -9   5   7       97.17       77.34      9.00 o 
  -8   5   7       46.51       44.39      7.95 o 
  -7   5   7       25.67       26.06      8.41 o 
  -6   5   7      189.97      157.65      8.37 o 
  -5   5   7      169.56      155.64      6.32 o 
  -4   5   7      677.43      684.26     10.59 o 
  -3   5   7       81.65       68.09      4.03 o 
  -2   5   7      108.05       87.33      3.82 o 
  -1   5   7     1906.56     1852.80     18.66 o 
   0   5   7      254.90      252.10      6.22 o 
   1   5   7      555.04      469.44      8.42 o 
   2   5   7      191.88      197.62      6.18 o 
   3   5   7     1247.68     1228.82     15.39 o 
   4   5   7       29.06       32.31      4.90 o 
   5   5   7     2325.82     2384.14     32.43 o 
   6   5   7        5.91        4.11      4.90 o 
   7   5   7     2210.53     2332.84     33.33 o 
   8   5   7       33.43       28.32      6.27 o 
   9   5   7      810.85      827.16     18.47 o 
  10   5   7        0.25       -6.34      6.41 o 
  11   5   7       19.98        8.21      7.37 o 
 -12   6   7      368.81      361.97     21.13 o 
 -11   6   7        1.57        2.99     11.12 o 
 -10   6   7      325.18      350.49     16.15 o 
  -9   6   7       10.57        8.08      7.72 o 
  -8   6   7     2572.61     2636.15     44.26 o 
  -7   6   7      156.47      140.20     13.75 o 
  -6   6   7     1691.75     1745.22     65.86 o 
  -5   6   7      440.12      434.54     11.42 o 
  -4   6   7     3916.94     4029.00     39.62 o 
  -3   6   7      992.40      996.22     13.59 o 
  -2   6   7     3314.03     3336.65     30.70 o 
  -1   6   7       96.51       80.73      5.38 o 
   0   6   7     1022.03     1012.25     13.53 o 
   1   6   7      164.50      162.60      6.02 o 
   2   6   7     2068.98     2059.31     24.89 o 
   3   6   7      286.62      291.28      9.07 o 
   4   6   7      233.27      230.68     10.80 o 
   5   6   7        2.67        1.58      4.83 o 
   6   6   7      264.51      266.62     12.22 o 
   7   6   7      359.07      353.10     25.13 o 
   8   6   7        8.39       10.38      6.24 o 
   9   6   7        0.64       -2.98      6.48 o 
  10   6   7       64.04       64.54      8.96 o 
  11   6   7       55.68       35.66      8.68 o 
 -11   7   7       93.53       95.87     15.39 o 
 -10   7   7      111.76       98.77     11.44 o 
  -9   7   7      174.08      199.60     13.13 o 
  -8   7   7        4.46       -1.54      7.41 o 
  -7   7   7      271.59      270.02     12.73 o 
  -6   7   7      106.51       91.45      8.93 o 
  -5   7   7      154.80      151.15      9.66 o 
  -4   7   7      347.86      342.81     10.52 o 
  -3   7   7     2602.32     2695.84     26.18 o 
  -2   7   7      232.50      218.44      5.94 o 
  -1   7   7      342.15      322.43      8.43 o 
   0   7   7     1512.56     1472.50     19.83 o 
   1   7   7      258.57      229.08      7.35 o 
   2   7   7      718.50      726.10     14.45 o 
   3   7   7      789.12      725.54     20.47 o 
   4   7   7       30.75       26.09      5.47 o 
   5   7   7     1369.46     1414.37     23.31 o 
   6   7   7      157.11      177.43      9.09 o 
   7   7   7     1336.16     1416.18     24.80 o 
   8   7   7      628.31      660.05     16.88 o 
   9   7   7      248.62      288.09     12.34 o 
  10   7   7       64.88       65.72      9.04 o 
 -10   8   7      300.82      337.18     16.93 o 
  -9   8   7      285.70      304.86     15.53 o 
  -8   8   7      208.94      252.98     13.85 o 
  -7   8   7     1434.91     1518.79     31.03 o 
  -6   8   7      625.80      651.78     20.26 o 
  -5   8   7     1007.54      975.59     22.66 o 
  -4   8   7      155.31      150.40      8.08 o 
  -3   8   7     1424.13     1460.97     20.65 o 
  -2   8   7     1409.43     1419.80     22.74 o 
  -1   8   7     1069.85     1034.01     22.01 o 
   0   8   7     1259.55     1233.69     18.26 o 
   1   8   7       12.95       11.16      4.87 o 
   2   8   7        8.91       15.95      5.21 o 
   3   8   7      514.71      456.69     12.24 o 
   4   8   7      335.28      317.31     10.87 o 
   5   8   7      255.67      239.36     10.17 o 
   6   8   7       28.58       37.98      7.02 o 
   7   8   7       10.18        9.22      6.49 o 
   8   8   7      329.31      339.32     13.32 o 
   9   8   7        8.12        2.46      7.57 o 
  -9   9   7       78.67       67.85     10.90 o 
  -8   9   7       19.36       25.01      9.77 o 
  -7   9   7      343.42      342.62     15.38 o 
  -6   9   7        0.73        5.57      7.57 o 
  -5   9   7      179.74      171.69     12.28 o 
  -4   9   7        7.28       -0.24      8.64 o 
  -3   9   7       22.86       17.79      6.92 o 
  -2   9   7      517.28      514.02     15.73 o 
  -1   9   7       15.68       19.06      5.66 o 
   0   9   7      141.18      143.60      7.75 o 
   1   9   7        2.22       -0.16      5.09 o 
   2   9   7     1032.59     1002.49     19.00 o 
   3   9   7      123.16      114.02      7.99 o 
   4   9   7      410.55      424.61     12.85 o 
   5   9   7      279.25      282.75     13.36 o 
   6   9   7      933.25     1012.90     33.58 o 
   7   9   7       12.49       23.08      7.82 o 
   8   9   7      271.65      245.91     19.17 o 
  -8  10   7        0.55        4.65      8.97 o 
  -7  10   7      175.51      196.86     13.31 o 
  -6  10   7       13.09       32.02     24.03 o 
  -5  10   7      270.92      258.21     17.61 o 
  -4  10   7        0.48       -8.01     11.91 o 
  -3  10   7      623.70      608.51     23.53 o 
  -2  10   7       12.34       15.79      8.76 o 
  -1  10   7     1249.69     1346.94     26.95 o 
   0  10   7      165.26      160.90     10.37 o 
   1  10   7     1131.91     1159.90     32.31 o 
   2  10   7      112.58      101.65     11.47 o 
   3  10   7      263.20      265.65     11.13 o 
   4  10   7        0.96       -3.28      6.22 o 
   5  10   7       17.55       19.45      7.21 o 
   6  10   7       18.11        7.12      7.16 o 
  -5  11   7      192.63      188.78     16.94 o 
  -4  11   7       23.84       16.69     13.94 o 
  -3  11   7       91.48      114.11     18.38 o 
  -2  11   7       65.20       43.70     14.78 o 
  -1  11   7       94.72      100.19     13.58 o 
   0  11   7      286.77      273.29     13.11 o 
   1  11   7       15.96       14.15      7.91 o 
   2  11   7      612.58      685.12     31.17 o 
   3  11   7      111.92      130.15     11.35 o 
   4  11   7      909.52      996.46     38.36 o 
 -12   0   8      656.55      597.56     33.16 o 
 -10   0   8     4029.99     4368.91     77.51 o 
  -8   0   8      524.09      533.19     22.21 o 
  -6   0   8      492.19      496.08     17.62 o 
  -4   0   8     4056.40     4070.95     69.86 o 
  -2   0   8      112.10       85.21      7.33 o 
   0   0   8     1466.10     1586.63     25.88 o 
   2   0   8        4.37        1.75      3.71 o 
   4   0   8      815.23      777.90     25.62 o 
   6   0   8      705.02      631.15     22.73 o 
   8   0   8      988.31      990.56     25.77 o 
  10   0   8      658.17      662.88     37.15 o 
  12   0   8       93.14      106.27     22.29 o 
 -14   1   8       93.42      122.72     20.06 o 
 -13   1   8        7.43       17.62     14.98 o 
 -12   1   8       31.30       36.86     11.07 o 
 -11   1   8      865.01      853.66     21.45 o 
 -10   1   8       73.63       73.00     10.53 o 
  -9   1   8      512.17      521.13     13.56 o 
  -8   1   8      123.64      109.42      7.33 o 
  -7   1   8      534.09      480.63     19.79 o 
  -6   1   8      375.80      384.72     11.12 o 
  -5   1   8     2494.70     2429.44     33.01 o 
  -4   1   8      473.82      511.83     13.93 o 
  -3   1   8     3520.88     3434.93     42.22 o 
  -2   1   8      400.49      365.93     17.21 o 
  -1   1   8     7297.23     7358.91     72.51 o 
   0   1   8     1682.27     1688.92     16.13 o 
   1   1   8     6815.64     7010.25     57.54 o 
   2   1   8     1810.65     1825.42     15.67 o 
   3   1   8     1259.77     1200.81     13.39 o 
   4   1   8      346.26      355.20      6.52 o 
   5   1   8     2010.19     1974.30     23.77 o 
   6   1   8      380.44      348.22      7.66 o 
   7   1   8     2343.48     2319.54     28.17 o 
   8   1   8        9.70       12.91      5.30 o 
   9   1   8      917.12      919.16     22.10 o 
  10   1   8      367.99      332.12     14.48 o 
  11   1   8        5.87       12.16     10.93 o 
  12   1   8       34.92       40.38     16.10 o 
 -13   2   8      190.11      207.18     23.69 o 
 -12   2   8      282.73      310.37     26.29 o 
 -11   2   8      478.05      504.93     22.45 o 
 -10   2   8      873.04      906.17     37.16 o 
  -9   2   8      202.53      207.81     11.78 o 
  -8   2   8      289.08      277.67      9.98 o 
  -7   2   8       95.82       85.02      8.57 o 
  -6   2   8      257.84      201.32      8.44 o 
  -5   2   8      431.86      398.41     10.98 o 
  -4   2   8      228.30      176.97      7.28 o 
  -3   2   8      351.81      305.10      7.09 o 
  -2   2   8      373.63      379.89     12.04 o 
  -1   2   8     1597.90     1575.58     18.17 o 
   0   2   8     1393.08     1493.63     14.95 o 
   1   2   8      347.70      362.23      7.02 o 
   2   2   8        1.93        3.71      2.36 o 
   3   2   8      543.69      529.94      8.46 o 
   4   2   8      679.88      665.58     13.21 o 
   5   2   8      986.76      975.62     11.87 o 
   6   2   8     1140.85     1072.94     13.03 o 
   7   2   8      559.80      578.04     13.57 o 
   8   2   8      751.30      733.91     19.60 o 
   9   2   8      219.19      210.72      9.62 o 
  10   2   8      700.73      727.13     20.80 o 
  11   2   8       98.24       87.64     10.32 o 
  12   2   8      675.58      727.60     42.75 o 
 -13   3   8       34.56        9.07     13.90 o 
 -12   3   8      229.15      200.63     25.85 o 
 -11   3   8       18.68       33.26     10.32 o 
 -10   3   8       10.87        1.40      9.41 o 
  -9   3   8       52.96       55.09      8.43 o 
  -8   3   8     2001.17     2091.10     36.25 o 
  -7   3   8      541.61      533.13     23.57 o 
  -6   3   8     3693.84     3935.54     49.25 o 
  -5   3   8     1276.12     1261.52     20.71 o 
  -4   3   8     3324.96     3452.54     44.72 o 
  -3   3   8     1010.17      958.47     14.14 o 
  -2   3   8      652.52      607.86     16.55 o 
  -1   3   8     2811.77     2890.40     28.93 o 
   0   3   8     6418.46     6503.05     54.20 o 
   1   3   8      457.26      418.50      7.32 o 
   2   3   8     1413.42     1378.28     15.86 o 
   3   3   8      939.05      879.95     11.80 o 
   4   3   8     1053.52     1032.27     14.52 o 
   5   3   8     2143.69     2117.89     29.16 o 
   6   3   8      305.12      292.73      9.48 o 
   7   3   8      220.34      210.30      8.83 o 
   8   3   8      231.61      224.37      9.63 o 
   9   3   8      111.22       96.88      8.06 o 
  10   3   8       24.56       23.85      8.65 o 
  11   3   8      157.51      136.34     12.18 o 
  12   3   8       12.57       13.92      9.47 o 
 -13   4   8      133.68      144.92     16.27 o 
 -12   4   8       40.28       52.11     12.48 o 
 -11   4   8      488.49      528.15     22.79 o 
 -10   4   8        7.55       13.59     10.14 o 
  -9   4   8     1284.90     1284.96     33.85 o 
  -8   4   8     1646.62     1740.32     32.15 o 
  -7   4   8      675.44      697.28     18.83 o 
  -6   4   8      217.46      220.28      8.84 o 
  -5   4   8     1633.53     1668.58     22.01 o 
  -4   4   8       10.65       13.63      3.67 o 
  -3   4   8      416.44      405.30      8.93 o 
  -2   4   8      608.13      614.82      9.87 o 
  -1   4   8       12.33        9.05      2.92 o 
   0   4   8      468.58      449.84      7.08 o 
   1   4   8       49.00       45.94      3.51 o 
   2   4   8      228.88      242.98      6.23 o 
   3   4   8       55.05       54.76      3.96 o 
   4   4   8      747.71      746.00     14.18 o 
   5   4   8      460.16      440.32     11.40 o 
   6   4   8       19.86       21.13      5.38 o 
   7   4   8      134.69      132.25     11.15 o 
   8   4   8      109.09      101.75      7.87 o 
   9   4   8      601.46      577.77     15.56 o 
  10   4   8        2.58        2.87      6.52 o 
  11   4   8      368.74      432.06     18.19 o 
 -12   5   8        1.14        4.13     17.56 o 
 -11   5   8       28.08        2.63     10.73 o 
 -10   5   8      466.35      491.40     32.20 o 
  -9   5   8      301.61      264.78     17.10 o 
  -8   5   8       31.30       31.19     13.22 o 
  -7   5   8       51.28       37.35     10.20 o 
  -6   5   8     2895.02     2876.08     38.46 o 
  -5   5   8       10.26       12.10      4.11 o 
  -4   5   8     2348.76     2395.85     28.85 o 
  -3   5   8      142.17      138.14      5.95 o 
  -2   5   8     3378.40     3453.32     34.46 o 
  -1   5   8        1.82        5.46      4.56 o 
   0   5   8     2562.33     2549.95     26.61 o 
   1   5   8      123.03      120.19      4.91 o 
   2   5   8     3785.17     3856.97     41.29 o 
   3   5   8      198.79      185.52      8.10 o 
   4   5   8     3292.17     3332.56     48.62 o 
   5   5   8       22.03       20.19      5.29 o 
   6   5   8      729.74      696.48     18.62 o 
   7   5   8        7.87        8.92      5.75 o 
   8   5   8      209.05      218.62     10.25 o 
   9   5   8       11.95        7.52      6.49 o 
  10   5   8      172.71      184.56     12.24 o 
  11   5   8      105.58       89.37      9.87 o 
 -12   6   8       37.62       44.14     13.97 o 
 -11   6   8      577.36      588.35     28.61 o 
 -10   6   8        5.43        7.15     15.72 o 
  -9   6   8      322.38      331.63     28.37 o 
  -8   6   8       12.86       12.21      9.82 o 
  -7   6   8      152.85      159.21     10.59 o 
  -6   6   8      105.43      111.40     15.84 o 
  -5   6   8      901.35      888.54     15.25 o 
  -4   6   8      199.62      193.97      7.14 o 
  -3   6   8      254.28      246.65      7.77 o 
  -2   6   8      658.38      635.20     11.16 o 
  -1   6   8        6.18        9.40      3.69 o 
   0   6   8        0.69       -1.76      3.04 o 
   1   6   8      170.03      156.22      6.14 o 
   2   6   8      437.28      425.75     10.64 o 
   3   6   8      735.08      722.47     14.45 o 
   4   6   8      188.20      179.09      8.10 o 
   5   6   8      323.06      317.21     10.54 o 
   6   6   8      119.06      122.66      8.15 o 
   7   6   8      716.77      696.90     16.44 o 
   8   6   8       11.33        1.51      6.36 o 
   9   6   8      874.50      946.35     20.91 o 
  10   6   8      110.12      102.04      9.79 o 
 -11   7   8       79.65       95.62     15.65 o 
 -10   7   8       14.73       17.08     11.58 o 
  -9   7   8       66.14       72.77     13.23 o 
  -8   7   8     1120.51     1120.50     79.52 o 
  -7   7   8      599.34      594.79     38.45 o 
  -6   7   8      221.62      181.31     11.13 o 
  -5   7   8      783.13      768.61     19.81 o 
  -4   7   8      847.56      803.70     16.99 o 
  -3   7   8      334.05      303.87      8.79 o 
  -2   7   8      237.17      222.04      6.78 o 
  -1   7   8      738.05      695.55     12.59 o 
   0   7   8     1477.04     1437.80     19.84 o 
   1   7   8       95.21       92.40      5.74 o 
   2   7   8     1388.81     1398.78     31.15 o 
   3   7   8      317.75      348.57     14.56 o 
   4   7   8     1331.19     1415.10     23.29 o 
   5   7   8      756.16      737.44     16.20 o 
   6   7   8      558.56      561.83     14.87 o 
   7   7   8      229.51      223.25     15.45 o 
   8   7   8      104.63      117.54      9.40 o 
   9   7   8      119.23       99.68      9.29 o 
 -10   8   8      288.60      324.72     29.90 o 
  -9   8   8       56.88       65.43     13.94 o 
  -8   8   8      459.10      492.58     22.88 o 
  -7   8   8      179.87      183.28     12.32 o 
  -6   8   8      454.81      449.18     16.25 o 
  -5   8   8      446.30      459.58     15.74 o 
  -4   8   8        6.83        4.20      6.58 o 
  -3   8   8       69.37       64.54      7.79 o 
  -2   8   8        3.68        3.84      4.29 o 
  -1   8   8       25.55       25.76      4.79 o 
   0   8   8        1.17        1.30      4.87 o 
   1   8   8        0.18        8.87      5.15 o 
   2   8   8       66.94       58.23      6.46 o 
   3   8   8       31.12       15.97      5.63 o 
   4   8   8      309.79      296.77     10.82 o 
   5   8   8        2.56        1.56      5.92 o 
   6   8   8      445.83      493.42     15.34 o 
   7   8   8      133.97      132.25      9.73 o 
   8   8   8      492.17      539.13     16.32 o 
  -9   9   8       72.39      106.03     21.57 o 
  -8   9   8       29.90       27.20     11.30 o 
  -7   9   8      459.56      504.99     18.82 o 
  -6   9   8      272.29      288.51     14.27 o 
  -5   9   8     1117.59     1236.14     27.19 o 
  -4   9   8        3.41       -3.44      8.43 o 
  -3   9   8     1069.42     1106.96     31.16 o 
  -2   9   8      595.66      597.35     17.40 o 
  -1   9   8     1100.61     1126.28     26.20 o 
   0   9   8      548.84      531.43     15.47 o 
   1   9   8     1044.09     1033.90     22.53 o 
   2   9   8       79.05       73.92      7.28 o 
   3   9   8      867.47      941.58     19.89 o 
   4   9   8      126.83      129.40     11.88 o 
   5   9   8      482.32      539.13     15.20 o 
   6   9   8      493.28      539.01     15.75 o 
   7   9   8       98.64       86.02      9.24 o 
  -7  10   8      215.98      249.87     18.29 o 
  -6  10   8      162.18      155.35     24.37 o 
  -5  10   8       26.95       10.57     10.44 o 
  -4  10   8      206.90      203.28     15.91 o 
  -3  10   8      101.29       98.81     13.10 o 
  -2  10   8       16.10       13.55     10.67 o 
  -1  10   8       11.12        6.68     11.31 o 
   0  10   8       17.85       15.37      8.77 o 
   1  10   8       91.92      111.42     18.02 o 
   2  10   8      129.28      127.42     10.23 o 
   3  10   8       11.78        5.57      7.30 o 
   4  10   8      585.24      608.07     16.50 o 
   5  10   8      101.78      103.85     13.02 o 
  -4  11   8       27.48       31.97     11.42 o 
  -3  11   8      859.23      904.30     34.92 o 
  -2  11   8       53.64       29.56     15.54 o 
  -1  11   8     1239.35     1394.31     52.86 o 
   0  11   8      128.33      111.12     13.36 o 
   1  11   8      789.19      807.35     27.23 o 
   2  11   8       52.05       51.47     11.70 o 
   3  11   8      211.19      241.72     26.73 o 
 -13   0   9        3.31       12.22     15.78 o 
 -11   0   9      349.23      322.67     25.01 o 
  -9   0   9     1418.86     1464.31     34.74 o 
  -7   0   9      383.37      345.81     16.42 o 
  -5   0   9      486.01      449.83     18.20 o 
  -3   0   9     3093.97     2955.83     53.60 o 
  -1   0   9     3822.65     3887.71     65.69 o 
   1   0   9     1748.64     1654.74     26.02 o 
   3   0   9       96.34       68.93      4.69 o 
   5   0   9     4572.87     4776.60     64.44 o 
   7   0   9      961.14      947.73     19.57 o 
   9   0   9     3828.73     3974.55     72.23 o 
  11   0   9      404.19      424.13     32.44 o 
 -13   1   9        5.52      -11.35     14.30 o 
 -12   1   9      733.54      780.46     27.11 o 
 -11   1   9       91.23       88.48      9.76 o 
 -10   1   9      303.46      338.99     13.82 o 
  -9   1   9       47.27       29.77      6.60 o 
  -8   1   9     1958.27     2004.24     34.63 o 
  -7   1   9      620.25      647.54     15.05 o 
  -6   1   9     4889.23     5108.14     70.85 o 
  -5   1   9      511.03      459.62     12.12 o 
  -4   1   9     1510.96     1423.82     22.50 o 
  -3   1   9      457.63      402.77     10.51 o 
  -2   1   9      967.51      887.60     15.62 o 
  -1   1   9        5.04        2.13      3.51 o 
   0   1   9      237.64      207.14     14.35 o 
   1   1   9        4.06        4.39      3.03 o 
   2   1   9     1818.36     1778.95     19.49 o 
   3   1   9        0.13        1.85      2.43 o 
   4   1   9      316.45      310.00      7.09 o 
   5   1   9      192.22      194.31      5.38 o 
   6   1   9      216.28      212.27      9.43 o 
   7   1   9        7.08        8.97      4.32 o 
   8   1   9       45.99       42.10      6.34 o 
   9   1   9      456.77      446.83     15.99 o 
  10   1   9      670.45      643.92     21.74 o 
  11   1   9      195.20      175.19     16.86 o 
 -13   2   9      489.38      516.25     32.40 o 
 -12   2   9        1.89       -7.61      9.97 o 
 -11   2   9       63.81       67.41      9.25 o 
 -10   2   9        2.53       -6.52      6.52 o 
  -9   2   9       35.53       47.96      7.88 o 
  -8   2   9       73.52       69.83      7.14 o 
  -7   2   9      382.19      347.12     17.66 o 
  -6   2   9       90.66       95.68      7.16 o 
  -5   2   9       48.54       46.87      5.83 o 
  -4   2   9      391.13      381.49     11.21 o 
  -3   2   9      506.46      457.20     11.21 o 
  -2   2   9      843.61      793.11     30.82 o 
  -1   2   9      654.70      601.24     14.16 o 
   0   2   9     3134.36     3223.09     35.12 o 
   1   2   9     3838.17     3914.58     41.15 o 
   2   2   9      722.50      681.43     11.23 o 
   3   2   9     4628.35     4794.83     45.09 o 
   4   2   9      841.47      824.30     10.78 o 
   5   2   9      294.03      270.45      6.30 o 
   6   2   9     1291.94     1184.47     19.96 o 
   7   2   9     1831.27     1867.30     28.01 o 
   8   2   9        7.93        7.42      5.74 o 
   9   2   9       65.48       74.08      9.23 o 
  10   2   9       23.83       23.89      8.28 o 
  11   2   9      455.74      510.54     25.58 o 
 -13   3   9      506.86      555.13     35.88 o 
 -12   3   9      149.70      162.20     24.87 o 
 -11   3   9      426.18      453.67     21.20 o 
 -10   3   9      656.11      656.16     19.15 o 
  -9   3   9       45.89       42.14      9.88 o 
  -8   3   9      816.26      852.22     25.80 o 
  -7   3   9      879.58      849.99     26.14 o 
  -6   3   9       84.25       78.62      7.56 o 
  -5   3   9      896.41      860.68     31.83 o 
  -4   3   9      715.77      721.40     14.86 o 
  -3   3   9     3305.94     3452.61     43.61 o 
  -2   3   9      644.30      557.44     12.53 o 
  -1   3   9     1300.14     1306.69     18.01 o 
   0   3   9      317.78      298.20      8.00 o 
   1   3   9      662.02      632.92     10.44 o 
   2   3   9        3.30        3.39      3.18 o 
   3   3   9        6.36        8.27      3.51 o 
   4   3   9       32.37       27.53      3.57 o 
   5   3   9       13.94       10.85      4.44 o 
   6   3   9     1285.80     1251.32     21.11 o 
   7   3   9      564.41      574.84     15.92 o 
   8   3   9       81.59       87.09      7.64 o 
   9   3   9        2.33        9.93      6.29 o 
  10   3   9       18.29       21.45     11.07 o 
  11   3   9      277.21      273.02     21.74 o 
 -12   4   9        1.21        9.63     10.62 o 
 -11   4   9        1.09       -9.02     10.45 o 
 -10   4   9        0.47       -7.86      9.09 o 
  -9   4   9       36.49       31.01     10.70 o 
  -8   4   9       26.42       23.16      7.55 o 
  -7   4   9      118.56      103.65      7.85 o 
  -6   4   9       20.25       13.45      5.65 o 
  -5   4   9      645.13      656.81     15.29 o 
  -4   4   9      910.27      941.68     17.60 o 
  -3   4   9      279.91      273.00      9.32 o 
  -2   4   9     3490.91     3498.09     44.08 o 
  -1   4   9      104.57       87.15      5.35 o 
   0   4   9     1652.74     1653.98     23.76 o 
   1   4   9      901.09      856.11     13.78 o 
   2   4   9     2881.65     2898.95     32.89 o 
   3   4   9      640.14      627.47     12.98 o 
   4   4   9     1667.96     1739.56     25.29 o 
   5   4   9       76.04       67.89      6.20 o 
   6   4   9     2586.77     2694.48     38.04 o 
   7   4   9       59.73       58.53      6.91 o 
   8   4   9     1009.32     1079.60     21.03 o 
   9   4   9      181.96      179.08     10.09 o 
  10   4   9      210.85      205.71     12.05 o 
  11   4   9       12.70       30.50      9.83 o 
 -12   5   9      107.46       99.32     15.09 o 
 -11   5   9      358.96      366.87     21.13 o 
 -10   5   9        0.77       -3.73     10.70 o 
  -9   5   9     3273.37     3351.35    173.83 o 
  -8   5   9        1.25       -0.70      9.20 o 
  -7   5   9     1018.08     1119.10     27.37 o 
  -6   5   9       89.49       85.13      7.39 o 
  -5   5   9     2540.05     2616.62     36.09 o 
  -4   5   9      516.40      508.92     15.58 o 
  -3   5   9      734.39      689.24     14.73 o 
  -2   5   9      806.15      787.72     13.72 o 
  -1   5   9     1814.27     1826.57     21.25 o 
   0   5   9      105.88      101.37      5.09 o 
   1   5   9      213.74      197.53      7.29 o 
   2   5   9       41.12       44.45      5.25 o 
   3   5   9        7.08        6.69      5.10 o 
   4   5   9      187.60      181.72      7.95 o 
   5   5   9        8.65        8.94      5.24 o 
   6   5   9       29.43       29.53      6.19 o 
   7   5   9      141.71      138.20     10.85 o 
   8   5   9        3.35       -0.44      6.25 o 
   9   5   9       32.08       20.87      7.27 o 
  10   5   9      115.55      111.08      9.88 o 
 -11   6   9        9.12       26.72     13.47 o 
 -10   6   9        0.17       -9.55     10.62 o 
  -9   6   9        3.70        2.84     10.16 o 
  -8   6   9       11.80       12.98     10.46 o 
  -7   6   9       85.41       84.59     12.25 o 
  -6   6   9      380.10      335.16     17.98 o 
  -5   6   9      923.28      953.69     18.53 o 
  -4   6   9     1617.20     1579.27     24.91 o 
  -3   6   9      429.07      404.81     11.69 o 
  -2   6   9      919.04      902.60     13.60 o 
  -1   6   9      146.52      135.53      5.78 o 
   0   6   9      379.01      338.56      8.59 o 
   1   6   9       11.07        6.98      4.63 o 
   2   6   9      989.64     1051.61     21.52 o 
   3   6   9      179.47      155.61      7.94 o 
   4   6   9     1921.81     1951.68     33.84 o 
   5   6   9      114.83      107.88      7.53 o 
   6   6   9      649.44      720.89     16.48 o 
   7   6   9      155.82      166.86     14.82 o 
   8   6   9     1135.39     1206.68     25.08 o 
   9   6   9      227.62      245.64     12.05 o 
  10   6   9      130.12      148.62     10.96 o 
 -10   7   9      397.20      430.60     29.96 o 
  -9   7   9      339.24      383.35     21.41 o 
  -8   7   9      282.08      279.00     28.72 o 
  -7   7   9     1076.68     1141.88     88.27 o 
  -6   7   9      144.88      155.17     14.18 o 
  -5   7   9      161.62      143.84     13.18 o 
  -4   7   9      125.38      136.60      9.72 o 
  -3   7   9     1024.33     1003.15     18.63 o 
  -2   7   9      409.52      397.06     12.69 o 
  -1   7   9      977.19      985.39     19.40 o 
   0   7   9      311.18      297.54     11.53 o 
   1   7   9      682.22      658.28     15.41 o 
   2   7   9       19.91       23.38      6.53 o 
   3   7   9      405.26      396.94     13.46 o 
   4   7   9       15.63       13.34      6.67 o 
   5   7   9        8.22        6.83      7.31 o 
   6   7   9      210.76      196.65     10.17 o 
   7   7   9        2.72       -0.92      6.57 o 
   8   7   9       14.80       24.22      7.76 o 
   9   7   9        1.02        7.87      7.80 o 
  -9   8   9       26.33       32.18     13.08 o 
  -8   8   9        2.44       10.55     11.03 o 
  -7   8   9      205.88      246.96     17.36 o 
  -6   8   9       25.10       19.45     10.64 o 
  -5   8   9      122.52      124.44     13.30 o 
  -4   8   9      142.22      148.74     13.45 o 
  -3   8   9      899.51      902.19     26.90 o 
  -2   8   9        3.52        4.04      4.58 o 
  -1   8   9      508.57      499.97     11.54 o 
   0   8   9       60.38       59.64      6.69 o 
   1   8   9     2695.57     2735.00     62.68 o 
   2   8   9      637.96      580.42     16.81 o 
   3   8   9     1011.77     1001.35     22.59 o 
   4   8   9      256.48      264.52     12.53 o 
   5   8   9       87.71       89.08      9.99 o 
   6   8   9      630.64      656.82     20.09 o 
   7   8   9      284.00      340.39     15.55 o 
   8   8   9      306.35      354.61     16.43 o 
  -8   9   9      504.40      520.85     24.92 o 
  -7   9   9       98.07      102.37     21.53 o 
  -6   9   9      626.47      627.74     36.14 o 
  -5   9   9      183.34      183.77     23.05 o 
  -4   9   9      999.72     1084.13     47.62 o 
  -3   9   9      326.11      313.12     26.53 o 
  -2   9   9      637.23      644.22     18.62 o 
  -1   9   9       34.36       33.27      7.89 o 
   0   9   9      143.61      159.58     10.18 o 
   1   9   9        6.21        2.24      6.83 o 
   2   9   9       16.42       12.34      7.21 o 
   3   9   9       75.49       74.72      8.95 o 
   4   9   9       21.90       13.39      7.83 o 
   5   9   9       90.63       74.41     10.18 o 
   6   9   9       44.16       29.08      9.44 o 
  -6  10   9       60.82       41.31     18.50 o 
  -5  10   9        6.15       12.70     14.90 o 
  -4  10   9       34.94       38.95     17.66 o 
  -3  10   9      415.63      389.79     30.00 o 
  -2  10   9        2.47        4.53     14.04 o 
  -1  10   9      366.16      359.46     17.60 o 
   0  10   9       53.83       42.27     10.44 o 
   1  10   9      915.86      965.66     31.52 o 
   2  10   9        3.05        2.76      7.48 o 
   3  10   9      411.62      428.20     16.35 o 
   4  10   9        5.26        6.18      8.26 o 
  -2  11   9      224.85      281.24     25.85 o 
  -1  11   9      196.75      212.53     22.73 o 
   0  11   9       29.65       51.02     14.52 o 
 -12   0  10      676.83      795.04     39.63 o 
 -10   0  10     1663.79     1756.71     40.54 o 
  -8   0  10      633.19      688.51     23.10 o 
  -6   0  10     2944.27     3013.03     58.19 o 
  -4   0  10     4065.10     4122.93     78.94 o 
  -2   0  10     1582.31     1399.50     38.65 o 
   0   0  10     1873.07     1852.42     66.78 o 
   2   0  10     2251.77     2240.38     33.96 o 
   4   0  10     2222.49     2201.68     33.56 o 
   6   0  10      394.85      401.09     12.70 o 
   8   0  10       64.37       44.83      9.03 o 
  10   0  10       50.49       38.43     16.18 o 
 -13   1  10      120.86      141.28     15.14 o 
 -12   1  10       20.39       26.70     11.45 o 
 -11   1  10      510.15      494.45     17.01 o 
 -10   1  10      129.29      138.95     14.17 o 
  -9   1  10      793.88      777.87     17.91 o 
  -8   1  10      168.54      153.71      8.96 o 
  -7   1  10       12.49       11.64      5.99 o 
  -6   1  10        0.06        5.33      5.37 o 
  -5   1  10       12.04       15.75      5.58 o 
  -4   1  10       19.19       16.61      5.33 o 
  -3   1  10      456.90      439.61     11.62 o 
  -2   1  10        3.68        5.44      5.29 o 
  -1   1  10      109.51       92.29      5.92 o 
   0   1  10      372.21      373.82     10.00 o 
   1   1  10       11.23        7.40      3.54 o 
   2   1  10      197.59      178.06      6.44 o 
   3   1  10     3418.53     3532.80     34.79 o 
   4   1  10      168.28      161.73      6.84 o 
   5   1  10     1573.11     1531.36     22.00 o 
   6   1  10      181.95      183.53      6.32 o 
   7   1  10      975.51      972.41     16.17 o 
   8   1  10      241.85      238.51     11.81 o 
   9   1  10      471.14      487.12     26.31 o 
  10   1  10      640.72      637.00     19.73 o 
  11   1  10      266.12      239.50     15.85 o 
 -13   2  10      131.28      111.78     21.69 o 
 -12   2  10      169.66      173.45     25.43 o 
 -11   2  10        4.08        4.78      7.87 o 
 -10   2  10       95.96      105.59     10.20 o 
  -9   2  10       20.84       20.50      7.92 o 
  -8   2  10     1025.05     1049.47     20.43 o 
  -7   2  10      591.07      574.87     14.72 o 
  -6   2  10      855.89      870.44     23.34 o 
  -5   2  10     1409.53     1415.77     23.69 o 
  -4   2  10     1547.39     1578.43     24.87 o 
  -3   2  10      169.68      168.39      7.87 o 
  -2   2  10     2781.11     2775.44     39.48 o 
  -1   2  10     1945.18     1887.93     26.85 o 
   0   2  10     1771.83     1799.19     22.79 o 
   1   2  10       61.62       72.94      5.01 o 
   2   2  10      606.62      560.05     10.79 o 
   3   2  10      420.13      403.36     10.11 o 
   4   2  10      349.75      320.31     12.47 o 
   5   2  10      949.02      932.48     13.37 o 
   6   2  10     1050.69     1016.18     21.61 o 
   7   2  10      206.08      197.47     10.50 o 
   8   2  10       62.32       65.74      9.15 o 
   9   2  10        2.16        5.45      7.28 o 
  10   2  10        1.56       -5.97      8.74 o 
  11   2  10        1.87        6.79      8.69 o 
 -12   3  10      152.68      161.59     27.93 o 
 -11   3  10       81.06       67.62     14.96 o 
 -10   3  10        3.35        8.26      7.70 o 
  -9   3  10       42.17       55.42      8.98 o 
  -8   3  10      240.21      240.93     13.59 o 
  -7   3  10      471.44      507.52     14.24 o 
  -6   3  10      709.71      664.85     15.62 o 
  -5   3  10      153.85      128.43      7.88 o 
  -4   3  10       18.39       21.35      5.48 o 
  -3   3  10       24.45       22.41      5.29 o 
  -2   3  10       61.86       57.69      5.86 o 
  -1   3  10      139.10      136.50     12.84 o 
   0   3  10     2324.88     2338.56     27.97 o 
   1   3  10       52.81       51.08      4.65 o 
   2   3  10      976.77      958.38     13.51 o 
   3   3  10        7.48        4.64      4.37 o 
   4   3  10     1609.88     1651.71     23.96 o 
   5   3  10     1020.58      981.43     21.11 o 
   6   3  10      124.24      141.19     17.51 o 
   7   3  10       29.14       23.47      7.17 o 
   8   3  10      120.89      131.08     11.88 o 
   9   3  10      338.69      332.85     14.34 o 
  10   3  10      771.06      830.48     23.51 o 
 -12   4  10        0.55      -12.84     21.37 o 
 -11   4  10      287.18      279.48     18.50 o 
 -10   4  10      179.34      161.13     15.19 o 
  -9   4  10      620.62      639.32     24.51 o 
  -8   4  10        8.38        1.78      7.46 o 
  -7   4  10     2282.76     2341.70     34.81 o 
  -6   4  10      418.01      421.46     13.54 o 
  -5   4  10     1248.84     1273.97     22.19 o 
  -4   4  10       15.57       14.34      5.49 o 
  -3   4  10     2574.24     2610.42     35.92 o 
  -2   4  10     1414.35     1414.37     23.02 o 
  -1   4  10     4416.16     4484.48     48.43 o 
   0   4  10     1821.76     1795.50     23.48 o 
   1   4  10     4099.18     4256.18     45.96 o 
   2   4  10      239.14      230.28      8.40 o 
   3   4  10      543.51      559.62     14.65 o 
   4   4  10      137.94      124.60      8.85 o 
   5   4  10      342.83      340.96     12.82 o 
   6   4  10       51.09       38.98      7.59 o 
   7   4  10      299.08      295.86     12.99 o 
   8   4  10       93.32       85.33      9.79 o 
   9   4  10        2.76       10.52      8.03 o 
  10   4  10        0.54        5.19      8.51 o 
 -11   5  10        1.04       -5.63     11.71 o 
 -10   5  10      292.65      320.91     19.80 o 
  -9   5  10       38.79       32.36     11.79 o 
  -8   5  10      176.86      179.88     15.13 o 
  -7   5  10        5.46       13.87      7.68 o 
  -6   5  10        1.56       -1.24      5.53 o 
  -5   5  10       30.45       27.99      6.10 o 
  -4   5  10      722.15      744.61     16.33 o 
  -3   5  10      787.06      782.82     16.36 o 
  -2   5  10     1113.09     1077.58     19.44 o 
  -1   5  10       12.58        9.57      4.44 o 
   0   5  10        5.80        8.38      4.52 o 
   1   5  10      321.60      287.17     15.49 o 
   2   5  10      660.33      620.37     16.50 o 
   3   5  10        5.06        7.31      6.55 o 
   4   5  10      571.94      574.62     16.37 o 
   5   5  10        9.61        5.61      6.49 o 
   6   5  10      665.03      693.21     20.82 o 
   7   5  10       13.96        1.73      7.49 o 
   8   5  10     1508.53     1675.00     33.21 o 
   9   5  10       15.88       15.82      8.60 o 
 -11   6  10      302.09      314.91     44.94 o 
 -10   6  10       86.67       98.87     15.76 o 
  -9   6  10      777.34      842.70     30.31 o 
  -8   6  10      215.73      232.47     32.10 o 
  -7   6  10      842.61      803.75     31.06 o 
  -6   6  10      712.08      719.34     25.71 o 
  -5   6  10     1231.66     1271.70     22.60 o 
  -4   6  10      197.92      170.40      8.84 o 
  -3   6  10      292.10      275.10     10.19 o 
  -2   6  10      193.03      190.56      7.63 o 
  -1   6  10      313.54      294.87      8.97 o 
   0   6  10      185.25      181.51      8.95 o 
   1   6  10     2097.80     2120.85     35.17 o 
   2   6  10      253.55      227.44     16.68 o 
   3   6  10      621.91      644.11     22.03 o 
   4   6  10      202.09      181.94     10.52 o 
   5   6  10      233.54      240.72     12.25 o 
   6   6  10        0.34       -6.68      6.68 o 
   7   6  10       59.97       53.03      9.01 o 
   8   6  10      194.22      204.36     13.03 o 
   9   6  10        0.81        0.28      8.95 o 
 -10   7  10      576.41      689.47     32.92 o 
  -9   7  10        9.31        2.64     11.91 o 
  -8   7  10      306.98      276.53     29.50 o 
  -7   7  10      190.15      176.34     15.45 o 
  -6   7  10      127.02      138.53     13.98 o 
  -5   7  10       26.77       14.11      9.21 o 
  -4   7  10        9.80        9.86      5.90 o 
  -3   7  10      150.90      159.91      9.91 o 
  -2   7  10        3.70        0.39      5.19 o 
  -1   7  10      357.17      344.30     11.01 o 
   0   7  10      842.02      779.20     20.34 o 
   1   7  10      261.98      302.69     15.23 o 
   2   7  10       88.76      108.41      9.05 o 
   3   7  10      165.51      155.37     10.36 o 
   4   7  10      321.00      335.25     19.46 o 
   5   7  10      647.62      677.65     37.00 o 
   6   7  10      372.72      414.79     16.49 o 
   7   7  10       62.52       71.24     10.27 o 
   8   7  10      355.60      418.71     17.02 o 
  -9   8  10       23.95       31.36     13.28 o 
  -8   8  10      182.61      187.68     17.32 o 
  -7   8  10      260.39      288.94     19.29 o 
  -6   8  10       91.86       95.20     13.31 o 
  -5   8  10     1508.09     1541.85     40.93 o 
  -4   8  10      569.13      556.88     23.04 o 
  -3   8  10      341.62      334.34     17.54 o 
  -2   8  10     1455.36     1487.65     24.48 o 
  -1   8  10      288.46      276.29     10.31 o 
   0   8  10      758.20      743.37     23.53 o 
   1   8  10      219.63      237.56     14.03 o 
   2   8  10       37.13       38.64     12.42 o 
   3   8  10      726.79      686.75     19.20 o 
   4   8  10       16.59       29.04      7.93 o 
   5   8  10      357.45      381.49     23.59 o 
   6   8  10      239.61      215.87     13.33 o 
   7   8  10        2.73       -8.58      8.58 o 
  -7   9  10        9.64        7.93     11.69 o 
  -6   9  10       13.29        7.94     11.08 o 
  -5   9  10        0.27       -4.12     14.58 o 
  -4   9  10       78.21      125.44     20.06 o 
  -3   9  10       83.27       69.51     17.66 o 
  -2   9  10        9.05        3.82     10.65 o 
  -1   9  10      276.81      233.43     20.50 o 
   0   9  10       46.01       48.42      7.93 o 
   1   9  10      359.68      376.74     17.85 o 
   2   9  10        3.96       14.75      9.39 o 
   3   9  10      705.20      685.07     19.69 o 
   4   9  10        0.79       -3.72      9.32 o 
   5   9  10      159.68      179.52     12.92 o 
  -5  10  10        1.47       -9.43     14.74 o 
  -4  10  10      935.50     1033.19     47.42 o 
  -3  10  10        5.12        5.19     15.18 o 
  -1  10  10       60.58       63.92     16.02 o 
   0  10  10      821.95      826.32     37.83 o 
   1  10  10       34.27       47.14     15.38 o 
   2  10  10      465.37      492.82     22.97 o 
   3  10  10       76.26       73.24     10.53 o 
 -11   0  11       82.55       89.73     17.86 o 
  -9   0  11      214.10      191.26     42.07 o 
  -7   0  11      366.02      394.91     18.54 o 
  -5   0  11      164.48      106.71     11.30 o 
  -3   0  11       83.56       65.19      9.11 o 
  -1   0  11     3598.89     3714.59     65.86 o 
   1   0  11       73.27       63.32      8.11 o 
   3   0  11      192.78      194.42      9.99 o 
   5   0  11       62.53       59.02      6.95 o 
   7   0  11      399.52      325.07     21.41 o 
 -12   1  11      194.45      200.55     16.38 o 
 -11   1  11       37.19       27.58      8.80 o 
 -10   1  11      872.67      832.72     22.04 o 
  -9   1  11       25.73       13.29      6.65 o 
  -8   1  11      557.81      567.33     15.69 o 
  -7   1  11      205.97      184.15      9.74 o 
  -6   1  11      165.27      162.98      8.98 o 
  -5   1  11       30.53       36.22      6.56 o 
  -4   1  11     1406.59     1348.03     23.09 o 
  -3   1  11      782.03      735.45     15.63 o 
  -2   1  11     1882.60     1788.63     26.82 o 
  -1   1  11      297.68      316.72     11.07 o 
   0   1  11     3355.73     3490.16     43.81 o 
   1   1  11      331.24      314.50     12.47 o 
   2   1  11     3551.15     3624.87     39.84 o 
   3   1  11      270.00      254.83      7.69 o 
   4   1  11     1806.86     1840.44     21.35 o 
   5   1  11       24.00       30.17      5.15 o 
   6   1  11      376.62      361.55      9.46 o 
   7   1  11       16.27       12.58      7.93 o 
   8   1  11      900.13      928.95     36.04 o 
   9   1  11       21.61       17.46     12.62 o 
 -12   2  11        9.40        6.48     10.52 o 
 -11   2  11      323.06      330.74     14.96 o 
 -10   2  11      218.25      223.01     12.82 o 
  -9   2  11      910.61      965.22     20.54 o 
  -8   2  11     2200.96     2255.44     34.41 o 
  -7   2  11     1888.80     1880.73     34.67 o 
  -6   2  11       50.97       49.04      7.16 o 
  -5   2  11      663.88      706.09     16.38 o 
  -4   2  11      194.93      176.92      9.03 o 
  -3   2  11     1590.01     1624.37     30.40 o 
  -2   2  11       10.97        9.80      4.97 o 
  -1   2  11      100.54      112.27      7.07 o 
   0   2  11      399.02      389.59     11.89 o 
   1   2  11       52.48       59.90      5.03 o 
   2   2  11       11.77        7.47      4.07 o 
   3   2  11       38.04       32.93      4.59 o 
   4   2  11       50.63       53.63      5.64 o 
   5   2  11       34.11       39.25      4.85 o 
   6   2  11      307.34      288.25     14.18 o 
   7   2  11      735.73      724.87     52.46 o 
   8   2  11       31.15       24.92      9.04 o 
   9   2  11      564.56      575.18     29.92 o 
  10   2  11        4.04        4.47     13.34 o 
 -12   3  11       70.75       48.28     12.47 o 
 -11   3  11       28.48       47.70     12.31 o 
 -10   3  11      290.23      282.98     13.95 o 
  -9   3  11      195.16      182.14     11.97 o 
  -8   3  11       70.11       76.92      8.26 o 
  -7   3  11      206.09      192.19     10.18 o 
  -6   3  11      321.08      308.84     12.95 o 
  -5   3  11     2100.08     2127.26     37.00 o 
  -4   3  11      369.53      352.52     23.17 o 
  -3   3  11      935.86      907.21     18.08 o 
  -2   3  11      258.66      240.57      9.48 o 
  -1   3  11      381.90      371.41     11.05 o 
   0   3  11       48.87       45.84      5.12 o 
   1   3  11      172.46      170.68     10.11 o 
   2   3  11     1446.35     1417.90     19.94 o 
   3   3  11     1643.22     1642.09     24.52 o 
   4   3  11       62.54       75.26      7.23 o 
   5   3  11      254.65      205.85     12.53 o 
   6   3  11      435.12      450.06     18.04 o 
   7   3  11      724.15      746.31     23.06 o 
   8   3  11       66.55       66.87     10.56 o 
   9   3  11      340.54      343.26     25.89 o 
  10   3  11      211.79      233.15     22.45 o 
 -11   4  11       18.73       26.16     11.42 o 
 -10   4  11      724.45      812.38     28.70 o 
  -9   4  11        3.97        2.41      8.11 o 
  -8   4  11      566.34      616.75     19.49 o 
  -7   4  11       53.40       41.88      7.34 o 
  -6   4  11      419.70      450.71     13.85 o 
  -5   4  11      429.36      405.65     12.79 o 
  -4   4  11        6.58        3.31      5.58 o 
  -3   4  11       38.66       30.47      6.09 o 
  -2   4  11     1222.53     1202.48     21.39 o 
  -1   4  11       40.79       32.29      5.79 o 
   0   4  11      230.54      195.47      7.66 o 
   1   4  11        6.69        9.79      4.58 o 
   2   4  11      153.25      135.27      6.70 o 
   3   4  11      709.07      646.23     17.44 o 
   4   4  11      203.62      195.87     12.63 o 
   5   4  11       14.39       19.13      8.07 o 
   6   4  11      236.75      241.35     14.23 o 
   7   4  11       13.80        5.36      8.91 o 
   8   4  11      377.70      365.96     17.63 o 
   9   4  11        3.14       16.75      9.80 o 
 -11   5  11       56.42       37.59     12.77 o 
 -10   5  11       34.00       28.43     12.39 o 
  -9   5  11      167.35      177.85     15.66 o 
  -8   5  11      119.46       97.49     13.68 o 
  -7   5  11       45.95       46.23      9.04 o 
  -6   5  11       77.06       73.44      8.07 o 
  -5   5  11      356.26      369.03     12.52 o 
  -4   5  11        0.06       -5.58      5.58 o 
  -3   5  11     4151.51     4344.83     54.90 o 
  -2   5  11       13.90       11.76      5.97 o 
  -1   5  11      708.37      733.88     14.24 o 
   0   5  11      174.38      155.47     12.72 o 
   1   5  11     3310.30     3357.09     43.13 o 
   2   5  11        0.15       -5.53      5.53 o 
   3   5  11     1919.06     1845.66     39.33 o 
   4   5  11       71.58       46.30      9.17 o 
   5   5  11     1099.91     1141.31     29.95 o 
   6   5  11        7.22        1.35      8.32 o 
   7   5  11      112.20      135.55     24.41 o 
   8   5  11        4.46        5.51      9.70 o 
   9   5  11      231.74      273.31     17.03 o 
 -10   6  11      157.59      216.34     18.67 o 
  -9   6  11        2.28       12.26     20.81 o 
  -8   6  11      187.07      176.62     16.37 o 
  -7   6  11       21.22       12.93     10.05 o 
  -6   6  11      994.82     1066.69     33.73 o 
  -5   6  11        9.67        1.10      6.19 o 
  -4   6  11      417.13      396.53     16.09 o 
  -3   6  11      155.07      165.49      8.96 o 
  -2   6  11      813.90      817.79     17.53 o 
  -1   6  11        6.28        6.51      4.99 o 
   0   6  11       59.78       41.02      6.39 o 
   1   6  11      513.45      433.68     14.98 o 
   2   6  11       23.08        7.74      7.56 o 
   3   6  11      112.14       98.51     10.96 o 
   4   6  11        1.04        3.60      6.91 o 
   5   6  11        4.20       -6.43      8.33 o 
   6   6  11       77.24       66.82     11.48 o 
   7   6  11      198.79      194.10     15.01 o 
   8   6  11      145.48      173.22     15.40 o 
  -9   7  11      151.76      145.50     21.07 o 
  -8   7  11      431.29      452.58     22.90 o 
  -7   7  11        2.89        4.79     11.83 o 
  -6   7  11      174.01      170.33     15.25 o 
  -5   7  11      472.88      471.12     27.61 o 
  -4   7  11      599.68      595.80     15.72 o 
  -3   7  11      459.73      485.81     18.10 o 
  -2   7  11      238.11      239.73      9.94 o 
  -1   7  11     1126.54     1029.77     19.43 o 
   0   7  11      258.51      233.55      9.90 o 
   1   7  11      133.83      137.30      9.24 o 
   2   7  11      919.18      912.98     26.12 o 
   3   7  11      132.58      148.14     12.82 o 
   4   7  11      110.34      106.77     12.18 o 
   5   7  11      628.87      616.93     22.74 o 
   6   7  11      140.93      160.69     15.94 o 
   7   7  11     1128.21     1241.33     43.59 o 
  -8   8  11      366.71      421.97     56.96 o 
  -7   8  11      313.41      365.04     21.18 o 
  -6   8  11       13.25       10.59     10.86 o 
  -5   8  11       18.99       26.79     10.85 o 
  -4   8  11      295.66      311.93     27.09 o 
  -3   8  11      122.90      117.73     13.38 o 
  -2   8  11       29.90       34.18      6.74 o 
  -1   8  11      225.29      188.08      9.53 o 
   0   8  11      360.48      354.50     13.61 o 
   1   8  11        1.26       -1.99      7.13 o 
   2   8  11        7.27        4.47      8.78 o 
   3   8  11        2.80        4.46      9.58 o 
   4   8  11       37.07       34.43     10.88 o 
   5   8  11      159.08      163.19     16.68 o 
   6   8  11       69.01       70.00     12.70 o 
  -6   9  11      375.14      402.51     31.96 o 
  -5   9  11       30.85       11.35     15.42 o 
  -4   9  11      248.85      226.39     24.53 o 
  -3   9  11        4.69        2.44     15.02 o 
  -2   9  11      851.22      910.24     29.10 o 
  -1   9  11      188.88      202.85     12.02 o 
   0   9  11      606.51      628.92     18.17 o 
   1   9  11      205.31      227.18     11.99 o 
   2   9  11      361.56      402.05     19.29 o 
   3   9  11      228.90      232.12     22.23 o 
   4   9  11      500.24      531.75     22.79 o 
  -1  10  11      136.03      135.79     19.74 o 
   0  10  11       20.75       23.29     16.06 o 
 -12   0  12       14.94       27.05     17.02 o 
 -10   0  12      289.84      262.25     34.02 o 
  -8   0  12      186.02      184.91     14.72 o 
  -6   0  12      523.35      493.06     22.93 o 
  -4   0  12        5.11        2.11      8.03 o 
  -2   0  12      562.78      592.26     30.68 o 
   0   0  12      499.10      481.05     17.75 o 
   2   0  12     2652.81     2779.12     52.19 o 
   4   0  12     1386.33     1439.58     26.10 o 
   6   0  12     2084.46     2229.20     36.29 o 
 -12   1  12       85.61       92.88     14.13 o 
 -11   1  12     1018.78     1079.97     26.35 o 
 -10   1  12      272.75      283.32     12.59 o 
  -9   1  12      589.78      625.88     16.94 o 
  -8   1  12       66.35       81.08      8.50 o 
  -7   1  12      338.34      332.22     12.37 o 
  -6   1  12      201.87      171.81      9.81 o 
  -5   1  12     1343.70     1337.58     28.73 o 
  -4   1  12      376.16      365.48     13.95 o 
  -3   1  12      814.03      790.91     17.21 o 
  -2   1  12      801.01      799.16     16.62 o 
  -1   1  12      884.67      855.48     16.93 o 
   0   1  12      241.98      241.17      9.23 o 
   1   1  12     1286.12     1276.86     21.26 o 
   2   1  12      198.03      181.10      9.35 o 
   3   1  12      153.80      138.84      6.58 o 
   4   1  12       21.27       19.57      4.95 o 
   5   1  12       27.82       24.76      4.65 o 
   6   1  12        0.01       -1.24      4.35 o 
   7   1  12        3.70       -1.09      8.18 o 
   8   1  12        6.10        1.08     11.99 o 
   9   1  12       70.90       52.93     14.86 o 
 -11   2  12        8.68        9.12      8.79 o 
 -10   2  12       52.25       43.24      9.55 o 
  -9   2  12       25.51       15.06      7.35 o 
  -8   2  12       52.53       60.15      9.40 o 
  -7   2  12       16.37       10.13      7.38 o 
  -6   2  12      162.59      147.76      9.52 o 
  -5   2  12       28.66       28.64      6.54 o 
  -4   2  12      449.91      418.08     13.29 o 
  -3   2  12       14.65       20.22      6.08 o 
  -2   2  12       28.07       28.72      6.15 o 
  -1   2  12     1551.82     1491.59     30.70 o 
   0   2  12      653.88      657.28     20.33 o 
   1   2  12     1008.20      989.08     16.30 o 
   2   2  12       76.17       68.71      5.64 o 
   3   2  12       85.77       69.16      5.71 o 
   4   2  12     1285.87     1316.61     22.36 o 
   5   2  12       18.46        5.91      5.49 o 
   6   2  12      523.54      517.17     20.48 o 
   7   2  12       79.24       93.55     11.04 o 
   8   2  12       82.39       71.23     17.90 o 
   9   2  12      370.27      380.84     25.65 o 
 -11   3  12      103.28       88.25     13.81 o 
 -10   3  12      490.30      574.08     19.62 o 
  -9   3  12      153.96      135.87     11.68 o 
  -8   3  12      344.62      318.78     12.70 o 
  -7   3  12      428.37      457.30     14.78 o 
  -6   3  12      566.07      556.90     19.04 o 
  -5   3  12      543.29      561.33     15.41 o 
  -4   3  12     1691.60     1713.09     28.10 o 
  -3   3  12     1234.23     1231.54     22.51 o 
  -2   3  12      474.93      479.23     16.66 o 
  -1   3  12     1343.91     1303.11     22.61 o 
   0   3  12      717.38      646.75     13.09 o 
   1   3  12       57.37       48.87      5.42 o 
   2   3  12      186.83      178.09      7.35 o 
   3   3  12       34.61       40.89      5.48 o 
   4   3  12       87.59       78.62      6.22 o 
   5   3  12      125.29      133.16     11.49 o 
   6   3  12       25.83       12.10      8.32 o 
   7   3  12      134.37      129.99     12.33 o 
   8   3  12       40.05       51.89     10.30 o 
   9   3  12        2.30      -10.31     13.06 o 
 -11   4  12      128.26      123.24     15.65 o 
 -10   4  12       44.09       32.37     11.85 o 
  -9   4  12        0.23       -3.33      8.16 o 
  -8   4  12      385.92      394.36     16.46 o 
  -7   4  12      215.21      205.90     10.99 o 
  -6   4  12       67.08       61.20      8.12 o 
  -5   4  12      202.88      192.48     10.10 o 
  -4   4  12        5.77        9.47      6.19 o 
  -3   4  12      600.76      621.32     15.84 o 
  -2   4  12      702.56      720.17     16.64 o 
  -1   4  12     1312.97     1292.69     34.18 o 
   0   4  12        1.73       -1.56      4.65 o 
   1   4  12     1347.00     1384.62     20.68 o 
   2   4  12      246.15      218.82      9.91 o 
   3   4  12      602.34      627.09     17.51 o 
   4   4  12      346.37      364.25     22.13 o 
   5   4  12     1402.37     1350.53     35.08 o 
   6   4  12        3.83        4.19      8.76 o 
   7   4  12      679.06      726.89     24.21 o 
   8   4  12        4.13       -5.68      9.10 o 
 -10   5  12      149.41      153.95     16.70 o 
  -9   5  12        7.70        9.73     11.83 o 
  -8   5  12      488.04      574.88     24.98 o 
  -7   5  12       13.82       14.47      8.51 o 
  -6   5  12     2140.96     2283.06     35.28 o 
  -5   5  12       24.50       24.17      6.90 o 
  -4   5  12      757.47      761.92     17.80 o 
  -3   5  12       25.83       18.52      6.32 o 
  -2   5  12       16.89       23.70      6.27 o 
  -1   5  12        0.41        1.82      4.77 o 
   0   5  12      621.45      621.61     18.80 o 
   1   5  12       68.05       56.60      6.61 o 
   2   5  12      443.37      400.31     12.33 o 
   3   5  12       71.13       81.48     10.79 o 
   4   5  12       47.13       41.34      9.19 o 
   5   5  12       48.37       46.86     10.22 o 
   6   5  12       54.71       50.78     12.36 o 
   7   5  12       23.59        0.85      9.87 o 
   8   5  12       35.92       43.00     11.83 o 
  -9   6  12       88.40      110.00     15.67 o 
  -8   6  12       66.97       81.62     19.76 o 
  -7   6  12        2.78       -4.97     10.37 o 
  -6   6  12       80.92       83.37     10.22 o 
  -5   6  12        5.59        7.14      6.69 o 
  -4   6  12       43.32       37.18      7.45 o 
  -3   6  12       16.27       21.75      6.70 o 
  -2   6  12      155.00      161.63      9.24 o 
  -1   6  12      290.68      271.24     16.16 o 
   0   6  12       46.05       45.67      6.54 o 
   1   6  12      139.73      138.05     10.67 o 
   2   6  12      205.49      192.32     10.73 o 
   3   6  12      798.41      781.44     24.95 o 
   4   6  12      216.50      194.05     14.90 o 
   5   6  12      533.67      603.76     22.43 o 
   6   6  12        6.00        6.04      9.41 o 
   7   6  12      503.97      512.09     37.27 o 
  -8   7  12      350.91      342.23     21.19 o 
  -7   7  12      140.93      158.81     16.29 o 
  -6   7  12      590.06      681.63     27.13 o 
  -5   7  12       47.16       55.68     12.15 o 
  -4   7  12      266.44      288.05     12.02 o 
  -3   7  12      277.31      259.91     12.90 o 
  -2   7  12      487.45      503.20     16.92 o 
  -1   7  12       74.66       74.95     11.11 o 
   0   7  12      817.89      774.43     23.09 o 
   1   7  12        4.54       16.09      7.61 o 
   2   7  12      801.95      801.86     18.60 o 
   3   7  12       18.96        9.90      9.57 o 
   4   7  12      173.31      167.80     14.14 o 
   5   7  12       10.63       12.16     13.70 o 
   6   7  12        0.40       10.70     10.92 o 
  -7   8  12        3.05        2.25     11.77 o 
  -6   8  12       88.83       77.02     14.24 o 
  -5   8  12       37.58       27.60     11.80 o 
  -4   8  12      448.09      462.40     31.76 o 
  -3   8  12        5.41       -3.45      7.54 o 
  -2   8  12       58.80       63.82      9.21 o 
  -1   8  12       62.13       44.72      7.59 o 
   0   8  12      193.77      207.37     11.88 o 
   1   8  12      126.98      111.34      8.85 o 
   2   8  12      270.00      276.46     11.62 o 
   3   8  12      346.91      330.75     17.85 o 
   4   8  12      586.37      649.60     30.66 o 
  -4   9  12        6.17       14.82     15.66 o 
  -3   9  12      136.27      154.68     22.29 o 
  -2   9  12      225.35      226.88     17.22 o 
  -1   9  12      250.46      267.26     16.61 o 
   0   9  12      144.35      160.19     11.34 o 
   1   9  12       12.33       27.72      8.55 o 
   2   9  12       25.33       42.16      8.22 o 
 -11   0  13      126.51      110.58     20.46 o 
  -9   0  13      149.15      150.18     14.47 o 
  -7   0  13     2233.09     2222.71     49.38 o 
  -5   0  13      378.80      353.66     18.09 o 
  -3   0  13     1844.02     1819.76     48.78 o 
  -1   0  13       65.66       60.59      9.88 o 
   1   0  13     1808.77     1814.73     39.44 o 
   3   0  13     1364.68     1338.26     31.84 o 
   5   0  13      141.82      135.86      9.41 o 
   7   0  13      785.79      866.42     25.63 o 
 -11   1  13      125.25      122.10     12.09 o 
 -10   1  13       28.20       19.57     11.60 o 
  -9   1  13       37.25       24.65      7.64 o 
  -8   1  13       36.55       30.91      7.70 o 
  -7   1  13       18.26       29.36      7.75 o 
  -6   1  13      481.46      477.85     20.48 o 
  -5   1  13      316.25      299.89     12.04 o 
  -4   1  13       13.73       10.77      6.13 o 
  -3   1  13       71.88       66.32      7.46 o 
  -2   1  13       62.39       51.97     11.63 o 
  -1   1  13        0.25        5.75      5.69 o 
   0   1  13      218.67      206.20      9.35 o 
   1   1  13      305.18      298.65     10.42 o 
   2   1  13       48.30       54.19      6.44 o 
   3   1  13      696.05      661.75     13.37 o 
   4   1  13       71.87       80.72      7.18 o 
   5   1  13      480.75      471.33     14.21 o 
   6   1  13      877.46      939.50     24.02 o 
   7   1  13       25.37       25.49      8.04 o 
   8   1  13      599.25      672.67     23.79 o 
 -11   2  13       49.78       68.77     10.94 o 
 -10   2  13       27.14       31.72      9.63 o 
  -9   2  13      512.68      509.80     15.96 o 
  -8   2  13      186.19      204.70     11.32 o 
  -7   2  13       30.31       29.18      7.60 o 
  -6   2  13      994.97      998.41     21.46 o 
  -5   2  13      726.41      720.05     17.82 o 
  -4   2  13      351.22      325.25     12.20 o 
  -3   2  13      331.00      339.20     16.71 o 
  -2   2  13     1103.93     1118.18     21.27 o 
  -1   2  13     1501.24     1492.83     25.07 o 
   0   2  13      619.38      600.35     14.86 o 
   1   2  13     1776.00     1770.80     27.54 o 
   2   2  13      346.91      357.72     22.67 o 
   3   2  13      540.53      551.46     15.49 o 
   4   2  13       23.28       24.97      5.54 o 
   5   2  13      309.48      280.44     13.08 o 
   6   2  13      252.60      287.07     12.92 o 
   7   2  13        5.63       -0.72      8.51 o 
   8   2  13      141.85      180.85     20.02 o 
 -10   3  13      142.35      134.51     12.36 o 
  -9   3  13      261.07      258.01     21.14 o 
  -8   3  13      506.14      542.30     16.56 o 
  -7   3  13       94.50      114.93     12.13 o 
  -6   3  13       40.88       31.01      7.47 o 
  -5   3  13       48.67       47.24      7.72 o 
  -4   3  13      207.46      183.49     10.20 o 
  -3   3  13       81.23       73.13      8.11 o 
  -2   3  13      131.45      104.83      9.47 o 
  -1   3  13      647.04      629.98     15.71 o 
   0   3  13        4.44        4.32      5.76 o 
   1   3  13      102.51       87.05      7.42 o 
   2   3  13       35.64       41.63      5.86 o 
   3   3  13      391.14      391.12     11.11 o 
   4   3  13       96.09       76.44      9.02 o 
   5   3  13      377.53      432.96     15.27 o 
   6   3  13       84.88       85.00     11.54 o 
   7   3  13      101.08      106.09     18.22 o 
   8   3  13       32.53       40.20     10.95 o 
 -10   4  13      181.96      176.36     16.13 o 
  -9   4  13      113.75      113.12     12.16 o 
  -8   4  13      171.40      194.89     13.82 o 
  -7   4  13      346.72      320.59     13.17 o 
  -6   4  13      289.40      274.94     12.30 o 
  -5   4  13      100.68       89.85      8.68 o 
  -4   4  13     1499.66     1575.54     33.88 o 
  -3   4  13      233.05      225.46     10.70 o 
  -2   4  13      726.00      758.77     17.71 o 
  -1   4  13      216.67      202.93     10.89 o 
   0   4  13      462.03      439.34     11.74 o 
   1   4  13        8.11        4.56      5.29 o 
   2   4  13      250.09      278.65     10.78 o 
   3   4  13      184.83      165.28     15.50 o 
   4   4  13      273.67      306.12     13.37 o 
   5   4  13       13.42        8.12      8.91 o 
   6   4  13       95.22      102.84     14.34 o 
   7   4  13      169.22      146.06     28.48 o 
  -9   5  13      400.20      441.20     22.73 o 
  -8   5  13       78.30       87.16     14.01 o 
  -7   5  13      228.15      237.58     14.08 o 
  -6   5  13        1.65       -6.58      6.58 o 
  -5   5  13      144.27      129.56      9.72 o 
  -4   5  13       21.30       21.14      7.26 o 
  -3   5  13        8.39        6.21      6.68 o 
  -2   5  13        5.81        3.87      6.35 o 
  -1   5  13      384.16      360.76     12.62 o 
   0   5  13       34.27       18.34      6.48 o 
   1   5  13      288.97      255.74     10.59 o 
   2   5  13        0.61        5.65      7.33 o 
   3   5  13      666.36      662.64     18.65 o 
   4   5  13       13.77       12.20      9.22 o 
   5   5  13      124.78      138.52     13.50 o 
   6   5  13       34.96       39.19     11.07 o 
   7   5  13      710.29      760.80     26.47 o 
  -8   6  13      235.21      295.44     22.91 o 
  -7   6  13      102.69      110.03     22.83 o 
  -6   6  13       89.62      106.78     11.34 o 
  -5   6  13      156.79      158.89     10.52 o 
  -4   6  13     1100.47     1245.32     24.44 o 
  -3   6  13       38.52       38.90      7.61 o 
  -2   6  13      917.90      921.99     33.70 o 
  -1   6  13       14.14        8.70      7.39 o 
   0   6  13      850.66      892.87     18.79 o 
   1   6  13       14.12        0.83      6.07 o 
   2   6  13     1058.43     1075.86     24.62 o 
   3   6  13       15.97       17.66      8.11 o 
   4   6  13      553.00      555.20     22.38 o 
   5   6  13        2.99       -6.71     12.82 o 
   6   6  13      234.70      224.16     16.28 o 
  -7   7  13        3.24      -10.52     11.37 o 
  -6   7  13       82.21       95.02     14.85 o 
  -5   7  13       19.87       19.19     11.23 o 
  -4   7  13       11.11        6.80      7.25 o 
  -3   7  13       61.72       78.57     17.05 o 
  -2   7  13      170.84      150.38     11.46 o 
  -1   7  13       83.76       72.95      8.17 o 
   0   7  13      162.99      129.56     11.30 o 
   1   7  13        9.39        7.54      9.28 o 
   2   7  13        3.78        9.69      8.19 o 
   3   7  13      156.72      148.82     16.84 o 
   4   7  13      163.91      166.92     15.03 o 
  -5   8  13      295.61      329.50     29.88 o 
  -4   8  13      136.30      160.12     22.53 o 
  -3   8  13      200.79      225.81     13.20 o 
  -2   8  13      284.75      310.63     16.41 o 
  -1   8  13      575.67      567.86     21.16 o 
   0   8  13       38.14       51.82     12.14 o 
   1   8  13      382.26      400.66     15.78 o 
   2   8  13      257.30      245.60     31.80 o 
   3   8  13      153.54      157.43     12.41 o 
 -10   0  14      191.20      184.58     15.94 o 
  -8   0  14       41.09       52.29     17.00 o 
  -6   0  14     1262.59     1245.32     35.52 o 
  -4   0  14      176.57      148.30     14.17 o 
  -2   0  14     1604.78     1592.70     38.46 o 
   0   0  14       87.70       64.29     10.75 o 
   2   0  14       54.00       51.10      9.60 o 
   4   0  14      171.06      187.63     13.16 o 
   6   0  14       15.65        6.42      9.46 o 
 -10   1  14       21.95       19.09      8.05 o 
  -9   1  14       13.04       13.75      7.92 o 
  -8   1  14      182.83      170.23     11.33 o 
  -7   1  14       22.62       38.31      8.25 o 
  -6   1  14      154.83      140.53     10.35 o 
  -5   1  14      427.84      408.44     14.46 o 
  -4   1  14      332.69      287.14     12.42 o 
  -3   1  14      430.96      425.20     13.94 o 
  -2   1  14        8.48        8.64      6.41 o 
  -1   1  14     1141.03     1136.98     22.08 o 
   0   1  14      120.49      112.14     11.57 o 
   1   1  14      405.44      396.88     12.78 o 
   2   1  14      297.13      286.46     10.90 o 
   3   1  14      630.25      648.18     15.61 o 
   4   1  14      392.18      381.58     11.17 o 
   5   1  14     1194.04     1273.89     20.45 o 
   6   1  14        0.88       -1.58      7.92 o 
   7   1  14       78.99       63.13     12.40 o 
 -10   2  14      304.56      364.89     16.89 o 
  -9   2  14      709.26      732.87     22.15 o 
  -8   2  14      238.18      267.31     13.07 o 
  -7   2  14      207.97      219.72     13.64 o 
  -6   2  14      356.44      340.67     16.40 o 
  -5   2  14       19.00       23.36      7.25 o 
  -4   2  14      624.14      586.11     19.64 o 
  -3   2  14       61.86       61.14      8.04 o 
  -2   2  14       16.83       11.22      6.58 o 
  -1   2  14        9.75        7.26      6.23 o 
   0   2  14      439.98      448.00     13.80 o 
   1   2  14      268.06      274.91     10.96 o 
   2   2  14      136.18      121.54      8.44 o 
   3   2  14        0.04        1.17      5.34 o 
   4   2  14        2.37        4.20      5.59 o 
   5   2  14        0.70        9.89      7.68 o 
   6   2  14        4.05       -3.62      7.99 o 
   7   2  14       86.95       86.97     10.40 o 
  -9   3  14        7.80       16.97      9.45 o 
  -8   3  14      134.42      129.23     10.80 o 
  -7   3  14      462.84      463.43     16.81 o 
  -6   3  14      210.85      186.74     11.32 o 
  -5   3  14       13.80       24.70      7.57 o 
  -4   3  14      104.55      104.02      9.29 o 
  -3   3  14      391.43      393.80     18.75 o 
  -2   3  14     1043.06     1090.12     26.85 o 
  -1   3  14      349.01      360.18     12.62 o 
   0   3  14      131.12      141.52      9.25 o 
   1   3  14      424.11      420.11     13.40 o 
   2   3  14      545.09      551.58     13.20 o 
   3   3  14      497.05      557.91     22.71 o 
   4   3  14      734.38      746.99     29.24 o 
   5   3  14      204.96      201.32     12.48 o 
   6   3  14      218.00      250.25     19.28 o 
   7   3  14      266.62      277.17     12.19 o 
  -9   4  14       21.49       36.46     10.59 o 
  -8   4  14      105.68      143.76     13.15 o 
  -7   4  14      563.52      586.87     17.70 o 
  -6   4  14       81.41       65.79      9.07 o 
  -5   4  14      806.48      841.41     20.98 o 
  -4   4  14      156.30      150.15     10.29 o 
  -3   4  14       77.24       74.78      9.09 o 
  -2   4  14       97.23       86.16      8.74 o 
  -1   4  14       36.69       37.92      7.38 o 
   0   4  14       53.61       43.61      7.51 o 
   1   4  14       91.21       94.62      7.48 o 
   2   4  14      639.19      606.45     21.79 o 
   3   4  14        0.37        6.03      7.86 o 
   4   4  14        0.18        0.34      7.96 o 
   5   4  14       32.81       39.27      9.77 o 
   6   4  14        2.17        3.17      7.53 o 
  -8   5  14       88.01       78.68     11.86 o 
  -7   5  14       95.46       84.77     13.44 o 
  -6   5  14      121.63      149.82     10.73 o 
  -5   5  14       15.64       13.35      7.44 o 
  -4   5  14       37.82       40.54      8.11 o 
  -3   5  14       59.06       75.31      8.86 o 
  -2   5  14      545.03      558.16     25.92 o 
  -1   5  14      165.21      160.37     17.12 o 
   0   5  14     2606.10     2540.23     46.13 o 
   1   5  14      111.99       88.21      8.64 o 
   2   5  14       35.33       48.01      9.04 o 
   3   5  14        0.20       -0.35      7.81 o 
   4   5  14      219.12      241.09     20.36 o 
   5   5  14        1.59        2.34      7.87 o 
  -7   6  14      564.30      606.97     26.37 o 
  -6   6  14       24.51       19.95      9.40 o 
  -5   6  14      682.49      720.11     19.16 o 
  -4   6  14        0.11       -1.86      7.22 o 
  -3   6  14      168.63      180.61     10.79 o 
  -2   6  14        7.09       -4.54      7.71 o 
  -1   6  14      231.68      229.72     14.22 o 
   0   6  14       78.68       56.99      7.62 o 
   1   6  14       83.72       79.56      9.80 o 
   2   6  14       94.63       81.91     10.30 o 
   3   6  14        4.66       13.74      8.17 o 
   4   6  14       86.85       86.30     16.11 o 
  -5   7  14        3.78       -1.16     11.75 o 
  -4   7  14        8.58       12.62      8.91 o 
  -3   7  14       40.87       51.08      9.97 o 
  -2   7  14      329.01      331.74     15.83 o 
  -1   7  14      254.35      239.62     13.70 o 
   0   7  14      435.21      511.28     19.56 o 
   1   7  14       28.45       38.97      9.39 o 
   2   7  14      558.89      557.59     33.17 o 
   3   7  14      143.41      163.31     15.61 o 
  -9   0  15       83.18       99.68     14.85 o 
  -7   0  15      121.70      120.39     15.46 o 
  -5   0  15        3.69       16.46     13.00 o 
  -3   0  15       20.17       20.55     10.47 o 
  -1   0  15       36.34       14.38     10.14 o 
   1   0  15     1690.50     1762.25     74.19 o 
   3   0  15      720.06      701.74     23.59 o 
   5   0  15      456.29      457.92     20.17 o 
  -9   1  15       81.76       98.20     10.40 o 
  -8   1  15      766.49      830.24     21.11 o 
  -7   1  15        1.65       11.30      7.78 o 
  -6   1  15      105.40      112.70     10.29 o 
  -5   1  15        7.64        4.02      7.22 o 
  -4   1  15      428.83      424.35     15.08 o 
  -3   1  15       43.59       41.37      7.97 o 
  -2   1  15      525.47      493.95     16.51 o 
  -1   1  15      163.39      159.35     10.01 o 
   0   1  15      995.13      989.07     20.84 o 
   1   1  15       98.92       87.67      8.48 o 
   2   1  15      541.91      554.19     15.25 o 
   3   1  15        6.16       -1.53      6.03 o 
   4   1  15       65.24       60.83      7.71 o 
   5   1  15       64.59       54.60      8.15 o 
   6   1  15       66.71       61.48      9.80 o 
  -9   2  15        3.52        5.17      8.52 o 
  -8   2  15        3.32        7.00      7.90 o 
  -7   2  15       88.69       86.93      9.89 o 
  -6   2  15       14.90       19.89      8.18 o 
  -5   2  15       42.81       44.89      8.88 o 
  -4   2  15      226.37      212.16     11.77 o 
  -3   2  15        6.35        0.22      6.95 o 
  -2   2  15      265.36      248.46     11.52 o 
  -1   2  15       68.85       72.04      8.34 o 
   0   2  15      176.56      189.92     10.45 o 
   1   2  15        6.27        7.44     10.09 o 
   2   2  15       14.66       20.47      6.85 o 
   3   2  15      263.28      266.92     10.31 o 
   4   2  15      264.54      289.33     12.10 o 
   5   2  15       88.96      105.58     10.64 o 
   6   2  15       27.96       28.32     10.72 o 
  -8   3  15      164.25      169.00     13.37 o 
  -7   3  15      407.45      468.44     24.33 o 
  -6   3  15      609.00      621.46     21.11 o 
  -5   3  15      341.34      330.50     20.05 o 
  -4   3  15      123.51      128.26     10.18 o 
  -3   3  15      699.03      671.87     28.70 o 
  -2   3  15      491.90      501.30     15.71 o 
  -1   3  15      157.89      164.62     10.34 o 
   0   3  15       10.08        2.76      6.63 o 
   1   3  15       43.50       27.14      9.90 o 
   2   3  15      352.21      341.77     12.57 o 
   3   3  15        4.54        9.98      7.12 o 
   4   3  15       94.80       91.59     10.17 o 
   5   3  15       69.95       71.37     10.41 o 
  -8   4  15       92.95       87.01     12.24 o 
  -7   4  15        1.33       -3.04      8.22 o 
  -6   4  15        5.90        1.02      7.39 o 
  -5   4  15      265.77      253.72     12.85 o 
  -4   4  15      100.71      105.69      9.93 o 
  -3   4  15      230.07      215.60     11.69 o 
  -2   4  15        5.18       12.61      7.54 o 
  -1   4  15       92.00       78.34      9.12 o 
   0   4  15       43.32       59.14      9.38 o 
   1   4  15      294.69      279.31     17.75 o 
   2   4  15      724.20      715.46     38.60 o 
   3   4  15       94.83       89.08     11.68 o 
   4   4  15       24.42       38.54      9.03 o 
   5   4  15       45.26       42.59     10.00 o 
  -7   5  15       54.44       56.16     17.66 o 
  -6   5  15        0.15       -1.16      7.81 o 
  -5   5  15      314.26      368.41     25.20 o 
  -4   5  15       32.82       34.81      8.70 o 
  -3   5  15     1066.15     1167.52     31.68 o 
  -2   5  15       33.11       31.39      8.11 o 
  -1   5  15      184.32      203.33     12.97 o 
   0   5  15       36.35       16.58     12.38 o 
   1   5  15      127.41      137.07      9.92 o 
   2   5  15       24.32       36.22      8.81 o 
   3   5  15      491.66      497.26     31.66 o 
   4   5  15        2.66       -1.27      9.08 o 
  -5   6  15        0.93       -0.79      7.72 o 
  -4   6  15       93.84       86.00     10.00 o 
  -3   6  15      180.67      168.28     11.34 o 
  -2   6  15        1.30        4.82      8.42 o 
  -1   6  15        5.12       16.26      8.76 o 
   0   6  15      142.28      130.01     11.70 o 
   1   6  15      388.39      378.83     30.42 o 
   2   6  15      477.58      475.30     17.82 o 
  -8   0  16       30.64       22.92     12.75 o 
  -6   0  16       49.43       56.95     13.80 o 
  -4   0  16      383.37      367.22     21.30 o 
  -2   0  16      417.94      406.52     20.65 o 
   0   0  16      609.65      635.33     24.87 o 
   2   0  16       48.13       55.92     11.43 o 
   4   0  16      186.07      192.08     15.00 o 
  -8   1  16      246.34      296.01     23.37 o 
  -7   1  16       57.82       56.85      9.71 o 
  -6   1  16       12.61       11.19      8.57 o 
  -5   1  16      144.80      152.13     13.45 o 
  -4   1  16       38.14       31.82      8.59 o 
  -3   1  16      244.34      212.79     12.38 o 
  -2   1  16       28.22       18.46      7.71 o 
  -1   1  16       49.51       31.67      7.93 o 
   0   1  16      245.98      252.15     12.20 o 
   1   1  16        8.88        7.86      7.27 o 
   2   1  16        0.97       -3.06      6.83 o 
   3   1  16      215.12      218.08     11.12 o 
   4   1  16       31.03       34.76      7.84 o 
  -7   2  16       35.82       37.41      9.37 o 
  -6   2  16      397.57      345.39     15.03 o 
  -5   2  16      392.10      413.27     30.79 o 
  -4   2  16      305.11      341.65     14.50 o 
  -3   2  16      218.53      218.40     14.64 o 
  -2   2  16      534.94      541.94     20.25 o 
  -1   2  16      142.59      155.18     10.69 o 
   0   2  16      290.78      296.39     12.85 o 
   1   2  16      105.76      122.30      9.88 o 
   2   2  16      503.62      511.77     15.82 o 
   3   2  16       69.62       76.20      9.29 o 
   4   2  16      629.98      665.03     25.40 o 
  -7   3  16        2.40        1.33      8.84 o 
  -6   3  16        1.25        9.13      8.80 o 
  -5   3  16       57.12       50.73      9.21 o 
  -4   3  16        3.66        9.52      8.04 o 
  -3   3  16       10.25       10.06      7.72 o 
  -2   3  16       16.09        9.81      8.41 o 
  -1   3  16       13.07       17.62     10.77 o 
   0   3  16       11.91       13.77      7.62 o 
   1   3  16       15.56       22.72      9.51 o 
   2   3  16       16.51       29.78      9.20 o 
   3   3  16        0.50        7.89     10.97 o 
   4   3  16        3.14       10.05     10.72 o 
  -6   4  16      137.11      143.96     11.73 o 
  -5   4  16       81.36       74.25     10.33 o 
  -4   4  16      186.67      177.91     12.02 o 
  -3   4  16       95.69      114.60     10.92 o 
  -2   4  16       17.54       19.26      8.25 o 
  -1   4  16      536.21      577.37     17.52 o 
   0   4  16        4.34       -2.98      7.44 o 
   1   4  16      501.36      572.00     22.78 o 
   2   4  16       23.09       23.19      9.00 o 
   3   4  16      226.89      251.56     14.81 o 
  -4   5  16       64.52       60.84      9.58 o 
  -3   5  16       34.54       19.55      8.16 o 
  -2   5  16        7.14        3.18      8.06 o 
  -1   5  16       60.30       59.70     11.14 o 
   0   5  16       22.02       33.06      9.63 o 
   1   5  16      104.42       98.25     11.47 o 
  -5   0  17      836.45      890.26     32.31 o 
  -3   0  17       66.59       82.69     14.43 o 
  -1   0  17       17.30       20.97     10.92 o 
   1   0  17       51.56       65.64     13.21 o 
  -5   1  17        9.84        8.78      8.40 o 
  -4   1  17       35.06       29.08      9.34 o 
  -3   1  17       93.95       80.82     10.36 o 
  -2   1  17      186.17      212.50     12.53 o 
  -1   1  17        4.56        9.45      7.99 o 
   0   1  17      786.56      820.13     30.14 o 
   1   1  17        8.82        7.62      7.85 o 
   2   1  17      187.07      209.89     18.26 o 
  -5   2  17       23.66       23.38      9.48 o 
  -4   2  17      111.41      115.12     11.45 o 
  -3   2  17      305.73      309.97     16.25 o 
  -2   2  17       33.41       34.74      9.10 o 
  -1   2  17      116.08      126.97     10.90 o 
   0   2  17        1.38        0.35      7.80 o 
   1   2  17       14.63       10.62      7.96 o 
   2   2  17       88.73       97.06     10.64 o 
  -4   3  17      137.08      134.85     11.99 o 
  -3   3  17      107.87       94.36     10.96 o 
  -2   3  17       87.90       93.57     10.71 o 
  -1   3  17        8.59       12.30      8.11 o 
   0   3  17       11.84       13.21      8.31 o 
   1   3  17      374.99      383.45     18.25 o 
                                                 
